# Supplementary material for: Wheat EST resources for functional genomics of abiotic stress
Source: BMC Genomics. 2006 Jun 13;7:149. doi: 10.1186/1471-2164-7-149 (PMC1539019; doi:10.1186/1471-2164-7-149)
Supplement: Additional File 1 — Contigs containing ESTs that are over- or under-represented at least two-fold in the FGAS dataset compared to the NSF/DuPont dataset. SSH ESTs are not part of this analysis. The contigs containing ESTs over-represented at least 5-fold in FGAS were analyzed by TBLASTX against the Arabidopsis TAIR database to find homologues (e-25 cut-off). For those that are represented on the Affymetrix and/or MGW microarrays, the expression data with respect to cold or drought regulation was obtained. U, up-regulated; D, down-regulated. [file 1471-2164-7-149-S1.xls]

## Sheet: contig representation1
Additional Table 1. Contigs containing ESTs that are over- or under-represented at least two-fold in the FGAS dataset compared to the NSF/DuPont dataset. SSH ESTs are not part of this analysis. The contigs containing ESTs over-represented at least 5-fold in FGAS were analyzed by TBLASTX against the Arabidopsis TAIR database to identify homologues (e-25 cut-off). Among those, the cold- or drought-…
Contig name	Fold representation FGAS/NSF-DuPont	Annotation	Arabidopsis Protein ID	e value of TBLASTX analysis against TAIR Arabidopsis proteins	Arabidopsis array cold response Hannah et al. 2005	Arabidopsis array drought response Rizhsky et al. 2005
CL91Contig4	163.302	No Gene Ontology Hit cor413 (manual blast)	AT2G15970.1	2e-48		U
CL206Contig4	94.3529	Low molecular mass early light-inducible protein HV90, chloroplast precursor (ELIP)
CL1959Contig1	68.949	Legumin-like protein
CL386Contig5	68.949	Chitinase (EC 3.2.1.14)	AT2G43590.1	8e-29	U	U
CL117Contig7	61.6922	No Gene Ontology Hit
CL10Contig25	54.4333	Defensin precursor
CL347Contig1	52.6196	COR39
CL158Contig8	47.1765	Putative 1-aminocyclopropane-1-carboxylate oxidase	AT1G62380.1	5e-37	D	D
CL347Contig2	43.5471	Cold shock protein CS66
CL386Contig1	43.5471	Chitinase 1	AT2G43590.1	2e-28	U	U
CL756Contig2	43.5471	Hypothetical protein 259I16.2b
CL1620Contig2	32.6608	No Gene Ontology Hit
CL1918Contig1	32.6608	Glycosyltransferase
CL2Contig21	32.6608	Hypothetical protein (Fragment)	AT3G27690.1	1e-114	D	D
CL349Contig4	32.6608	Ferredoxin-NADP(H) oxidoreductase	AT1G20020.1	1e-103	U	D
CL411Contig1	32.6608	Putative phytosulfokine receptor TaIRI
CL28Contig11	29.0314	Extracellular invertase (EC 3.2.1.26)	AT3G52600.1	1e-103		U
CL2Contig9	29.0314	Hypothetical protein (Fragment)	AT3G27690.1	1e-113	D	D
CL3270Contig2	29.0314	No Gene Ontology Hit
CL756Contig3	29.0314	No Gene Ontology Hit
CL650Contig2	26.3098	Cold acclimation protein WCS19
CL91Contig8	25.4024	No Gene Ontology Hit	AT2G15970.1	5e-49		U
CL117Contig3	25.402	No Gene Ontology Hit
CL1442Contig1	25.402	Putative major facilitator superfamily antiporter	AT5G13750.3	2e-94	U
CL1631Contig3	25.402	Beta-1,3-glucanase	AT3G57240.1	4e-56	D	U
CL1698Contig3	25.402	No Gene Ontology Hit
CL2910Contig2	25.402	CONSTANS-like protein CO6
CL411Contig3	25.402	Putative phytosulfokine receptor TaIRI
CL411Contig4	25.402	No Gene Ontology Hit
CL4567Contig1	25.402	No Gene Ontology Hit
CL4699Contig1	25.402	Cytochrome P450	AT1G74540.1	5e-56	U	D
CL4930Contig1	25.402	ATP-dependent RNA helicase	AT3G22310.1	1e-133	U	U
CL4965Contig1	25.402	Hypothetical protein P0508B05.10
CL704Contig4	25.402	Legumin-like protein
CL1106Contig2	23.5882	Putative cytochrome c oxidoreductase	AT4G15920.1	3e-50	D	D
CL2020Contig1	23.5882	No Gene Ontology Hit
CL280Contig5	23.5882	No Gene Ontology Hit
CL1442Contig3	21.7745	Putative major facilitator superfamily antiporter	AT5G13750.3	4e-70	U
CL171Contig6	21.7745	No Gene Ontology Hit
CL1740Contig2	21.7745	Hypothetical protein OSJNBa0086E02.13 (Hypothetical protein P0419C04.2)	AT3G10970.1	3e-76	U
CL1911Contig2	21.7745	Putative cysteine proteinase inhibitor	AT3G12490.1	1e-72	U	U
CL2012Contig3	21.7745	CIPK-like protein 1 (EC 2.7.1.37) (OsCK1)	AT1G29230.1	2e-58	U	U
CL202Contig14	21.7745	No Gene Ontology Hit
CL2484Contig2	21.7745	No Gene Ontology Hit	AT3G61060.1	7e-48	U	D
CL2623Contig1	21.7745	No Gene Ontology Hit
CL2663Contig3	21.7745	Serine carboxypeptidase I precursor (EC 3.4.16.5) (Carboxypeptidase C) (CP-MI)	AT2G22980.2	1e-65	D	D
CL2Contig49	21.7745	Chlorophyll a/b-binding protein WCAB precursor	AT3G27690.1	1e-114	D	D
CL3036Contig1	21.7745	No Gene Ontology Hit
CL3205Contig2	21.7745	Hypothetical protein At2g43940
CL3511Contig1	21.7745	Similarity to receptor protein kinase	AT4G13340.1	5e-40	D	D
CL3656Contig2	21.7745	Barwin	AT3G04720.1	4e-53	D	D
CL4337Contig1	21.7745	Putative o-methyltransferase	AT4G35160.1	2e-38	U	D
CL437Contig6	21.7745	Putative family II lipase EXL4	AT4G18970.1	9e-60	D	D
CL4476Contig1	21.7745	No Gene Ontology Hit	AT4G08950.1	6e-38	D	D
CL4798Contig1	21.7745	No Gene Ontology Hit
CL4814Contig1	21.7745	Putative cinnamyl alcohol dehydrogenase	AT4G37980.1	1e-103	U	D
CL4989Contig1	21.7745	No Gene Ontology Hit	AT5G06330.1	1e-35	D	D
CL671Contig1	21.7745	No Gene Ontology Hit	AT4G21570.1	4e-74		U
CL861Contig1	21.7745	No Gene Ontology Hit
CL878Contig3	21.7745	Putative pollen allergen Jun o 4	AT5G37770.1	6e-30	D	U
CL117Contig2	21.7739	No Gene Ontology Hit
CL188Contig7	19.9588	Putative SAG12 protein	AT3G19400.1	2e-28	D	D
CL1911Contig1	19.9588	Putative cysteine proteinase inhibitor	AT3G12490.1	3e-73	U	U
CL386Contig4	19.9588	24.8 kDa class II endochitinase-antifreeze protein precursor	AT2G43570.1	1e-29	U	U
CL677Contig1	19.3542	Cinnamyl alcohol dehydrogenase 2a	AT3G19450.1	4e-76	U	U
CL1226Contig3	18.1451	OSJNBa0085I10.10 protein
CL1235Contig1	18.1451	Glycerol kinase (EC 2.7.1.30)
CL1318Contig1	18.1451	S-like RNase	AT1G26820.1	1e-40		D
CL1815Contig2	18.1451	Putative mRNA binding protein	AT3G63140.1	4e-32	D
CL1918Contig2	18.1451	Glycosyltransferase	AT2G41640.1	2e-33		U
CL1938Contig2	18.1451	Light-inducible protein CPRF-2	AT5G28770.2	1e-35	D	U
CL196Contig7	18.1451	Basic pathogenesis-related protein PR5 precursor	AT4G36010.2	9e-44	D	U
CL2174Contig2	18.1451	Hypothetical protein CC2549	AT2G37970.1	2e-78		U
CL2269Contig3	18.1451	Uclacyanin 3-like protein-like protein
CL2861Contig2	18.1451	Putative gamma hydroxybutyrate dehydrogenase (Hypothetical protein)	AT1G17650.1	4e-87	D
CL2Contig40	18.1451	Putative chlorophyll a/b binding protein (Fragment)	AT3G27690.1	1e-93	D	D
CL3224Contig1	18.1451	Zinc finger protein-like
CL3563Contig1	18.1451	Mus musculus 12 days embryo embryonic body between diaphragm region and neck cDNA, RIKEN full-length enriched library, clone:9430029K10 product:weakly similar to PUTATIVE TRANSMEMBRANE PROTEIN
CL3766Contig2	18.1451	Putative O-acetylserine (Thiol)-lyase	AT3G59760.3	1e-103	U	U
CL3818Contig1	18.1451	Putative MATE efflux family protein	AT3G21690.1	1e-158	U	U
CL419Contig2	18.1451	Glutamine synthetase leaf isozyme, chloroplast precursor (EC 6.3.1.2) (Glutamate--ammonia ligase) (Chloroplast GS2)	AT5G35630.2	8e-73	D	D
CL4264Contig1	18.1451	Putative leucine-rich repeat transmembrane protein kinase 2	AT1G53730.1	2e-81	U	D
CL4279Contig2	18.1451	Putative inositol phosphate kinase
CL4714Contig2	18.1451	No Gene Ontology Hit
CL4911Contig1	18.1451	No Gene Ontology Hit
CL5041Contig1	18.1451	Arabidopsis thaliana genomic DNA, chromosome 5, P1 clone:MRO11	AT5G52410.2	1e-47	U	D
CL5110Contig1	18.1451	Aquaporin PIP2	AT3G54820.1	4e-53	U	U
CL5280Contig1	18.1451	Putative choline kinase	AT4G09760.1	1e-115	U
CL5327Contig1	18.1451	No Gene Ontology Hit
CL5330Contig1	18.1451	Putative endoxyloglucan transferase	AT2G01850.1	9e-79	D	D
CL5419Contig1	18.1451	Importin alpha-2 subunit	AT5G03070.1	1e-108		D
CL5740Contig1	18.1451	F16A14.4	AT1G67660.1	2e-53		U
CL5874Contig1	18.1451	Rare lipoprotein A precursor
CL5929Contig1	18.1451	Putative betaine/proline transporter	AT3G55740.1	2e-30	D
CL6017Contig1	18.1451	No Gene Ontology Hit
CL6046Contig1	18.1451	Putative fatty acid elongase 3-ketoacyl-CoA synthase 1	AT5G04530.1	1e-65	D	D
CL6086Contig1	18.1451	No Gene Ontology Hit
CL6236Contig1	18.1451	Alpha-L-arabinofuranosidase/beta-D-xylosidase isoenzyme ARA-I	AT5G49360.1	1e-160	D	D
CL6422Contig1	18.1451	Putative 3-glucanase	AT3G04010.1	1e-157	U	U
CL6Contig12	18.1451	Putative peroxidase (Class III peroxidase 65 precursor) (EC 1.11.1.7)	AT4G11290.1	2e-33	D	D
CL6Contig86	18.1451	Peroxidase 6	AT3G50990.1	4e-50	D	D
CL725Contig3	18.1451	Transcription factor Myb2	AT5G49330.1	2e-48	U	U
CL898Contig1	18.1451	No Gene Ontology Hit	AT5G01300.1	8e-28	U
CL206Contig2	17.2373	Low molecular mass early light-inducible protein HV90, chloroplast precursor (ELIP)	AT3G22840.1	4e-26	U	U
CL40Contig11	16.7797	Chitinase IV	AT2G43590.1	2e-73	U	U
CL1037Contig2	16.6929	Cold acclimation protein WCS19
CL1045Contig3	16.3304	No Gene Ontology Hit
CL142Contig6	16.3304	NAC-domain containing protein 2 (ANAC002)	AT1G77450.1	2e-66	U	U
CL280Contig1	16.3304	No Gene Ontology Hit
CL59Contig6	16.3304	No Gene Ontology Hit
CL2Contig65	15.7255	Hypothetical protein (Fragment)	AT3G27690.1	1e-115	D	D
CL117Contig6	15.03	No Gene Ontology Hit
CL1043Contig2	14.5157	Putative glutaryl-CoA dehydrogenase
CL1043Contig4	14.5157	Putative glutaryl-CoA dehydrogenase
CL1129Contig3	14.5157	OSJNBa0069D17.1 protein
CL112Contig13	14.5157	IAA1 protein	AT3G04730.1	6e-26		D
CL1150Contig1	14.5157	Putative peroxisomal membrane protein	AT1G52870.2	1e-104	U
CL1177Contig1	14.5157	Nitrate transporter, putative	AT1G69870.1	7e-72	U	U
CL117Contig1	14.5157	No Gene Ontology Hit
CL1260Contig4	14.5157	Hypothetical protein OJ1789_D08.20
CL1325Contig3	14.5157	Carotenoid cleavage dioxygenase	AT3G63520.1	1e-62	U
CL1346Contig2	14.5157	Putative FtsH-like protein Pftf	AT2G30950.1	2e-43	U
CL1380Contig1	14.5157	OSJNBa0060N03.12 protein	AT1G04810.1	1e-128	U	U
CL1475Contig3	14.5157	Stromal ascorbate peroxidase	AT1G77490.1	1e-66	D	D
CL160Contig3	14.5157	Cinnamate 4-hydroxylase CYP73	AT1G74550.1	1e-43	U	D
CL1613Contig4	14.5157	Lipoxygenase (EC 1.13.11.12)	AT1G55020.1	2e-85	U	D
CL1633Contig2	14.5157	Myb-related transcription factor-like	AT2G23290.1	1e-57	U	D
CL1747Contig2	14.5157	No Gene Ontology Hit
CL1Contig113	14.5157	Protein H2A	AT5G02560.1	9e-38	U	D
CL1Contig125	14.5157	Histone H2B.2	AT5G22880.1	2e-44	D	U
CL1Contig319	14.5157	Histone H3 (H3C3) (Histone 3)	AT5G10390.1	1e-70	D	U
CL2174Contig1	14.5157	Hypothetical protein CC2549	AT2G37970.1	1e-72		U
CL2201Contig3	14.5157	No Gene Ontology Hit
CL2210Contig3	14.5157	OSJNBa0070C17.24 protein
CL2212Contig4	14.5157	Putative aldose reductase	AT2G37770.2	1e-125	U	U
CL2214Contig1	14.5157	No Gene Ontology Hit
CL2215Contig2	14.5157	Putative VAP27
CL2266Contig1	14.5157	No Gene Ontology Hit
CL2463Contig3	14.5157	Spot 3 protein precursor (EGF receptor like protein)	AT3G52850.1	0	U
CL2527Contig2	14.5157	OSJNBa0020J04.9 protein
CL2540Contig1	14.5157	Serine/threonine protein kinase	AT4G23280.1	3e-47	U	U
CL2694Contig2	14.5157	Beta-adaptin-like protein A
CL2830Contig4	14.5157	Hypothetical protein 259I16.2b
CL2894Contig1	14.5157	Mus musculus adult male small intestine cDNA, RIKEN full-length enriched library, clone:2010002I23 product:CYTOSOLIC PURINE 5:-NUCLEOTIDASE (EC 3.1.3.5) homolog	AT1G75210.1	1e-104	U
CL2Contig7	14.5157	Chlorophyll a-b binding protein, chloroplast precursor (LHCII type I CAB) (LHCP)	AT3G27690.1	1e-115	D	D
CL30Contig3	14.5157	Putative histidine amino acid transporter	AT1G47670.1	5e-36	D	U
CL3125Contig3	14.5157	Putative glutathione S-transferase	AT1G10360.1	4e-39	D	D
CL3160Contig2	14.5157	Putative ribosomal protein L6
CL3187Contig2	14.5157	No Gene Ontology Hit
CL3216Contig1	14.5157	No Gene Ontology Hit
CL3262Contig2	14.5157	Hypothetical protein OSJNBa0094J08.9	AT3G11030.1	2e-49		U
CL3272Contig3	14.5157	S-like RNase	AT1G26820.1	7e-79		D
CL3308Contig1	14.5157	Putative gamma-aminobutyrate transaminase subunit isozyme 3	AT3G22200.1	1e-60	U
CL3452Contig1	14.5157	Putative 41 kD chloroplast nucleoid DNA binding protein (CND41)
CL3455Contig1	14.5157	Chalcone isomerase (EC 5.5.1.6)	AT3G55120.1	1e-57	U	U
CL3455Contig2	14.5157	Chalcone isomerase (EC 5.5.1.6)	AT3G55120.1	1e-39	U	U
CL3533Contig3	14.5157	RING finger-like protein	AT5G12310.1	2e-45		D
CL3567Contig1	14.5157	No Gene Ontology Hit
CL3676Contig1	14.5157	Cryptochrome 1a	AT4G08920.1	4e-50		D
CL3731Contig1	14.5157	No Gene Ontology Hit
CL3765Contig2	14.5157	Putative lipase	AT1G73480.1	1e-87	U	U
CL3774Contig2	14.5157	No Gene Ontology Hit
CL3781Contig2	14.5157	No Gene Ontology Hit
CL3830Contig2	14.5157	Hypothetical protein P0047B07.113
CL3904Contig1	14.5157	No Gene Ontology Hit
CL4105Contig2	14.5157	Putative CBL-interacting protein kinase	AT4G18700.1	7e-47	U	U
CL411Contig5	14.5157	No Gene Ontology Hit
CL4126Contig1	14.5157	No Gene Ontology Hit
CL4233Contig2	14.5157	Argonaute protein	AT1G48410.2	1e-48	U	D
CL4479Contig1	14.5157	Gamma-secretase subunit PEN2-like protein
CL4639Contig2	14.5157	No Gene Ontology Hit
CL4815Contig1	14.5157	Putative RNA binding protein
CL4820Contig1	14.5157	Transcription factor Hap5a-like protein	AT5G63470.2	1e-47	D	D
CL5079Contig1	14.5157	Putative sulfate transporter	AT3G12520.1	2e-85		D
CL5081Contig1	14.5157	Putative ATP-dependent Clp protease proteolytic subunit
CL5261Contig1	14.5157	Hypothetical protein F3C3.12 (At1g32080/F3C3_12) (Hypothetical protein T12O21.2)	AT1G32080.1	2e-51		D
CL5284Contig1	14.5157	No Gene Ontology Hit
CL5298Contig2	14.5157	Cytochrome P450 reductase (EC 1.6.2.4)	AT4G24520.1	1e-136	U	U
CL532Contig4	14.5157	No Gene Ontology Hit
CL5403Contig1	14.5157	Putative DNA J domain protein	AT1G76700.1	2e-92	U	D
CL5500Contig1	14.5157	No Gene Ontology Hit
CL5719Contig1	14.5157	Peptidyl-tRNA hydrolase-like
CL5733Contig1	14.5157	Flavin containing monooxygenase 3-like
CL5738Contig1	14.5157	Oligopeptide transporter 4 (AtOPT4)	AT4G27730.1	2e-87	D	D
CL5909Contig1	14.5157	Casein kinase II alpha subunit	AT3G50000.1	1e-156	U	U
CL6013Contig1	14.5157	Putative wall-associated serine/threonine kinase	AT1G21270.1	1e-38	U	D
CL6015Contig1	14.5157	No Gene Ontology Hit
CL6094Contig1	14.5157	No Gene Ontology Hit
CL6301Contig1	14.5157	OSJNBa0043L24.16 protein	AT5G14590.1	7e-80	U
CL6314Contig1	14.5157	Putative diphosphonucleotide phosphatase	AT1G13750.1	0	U
CL6316Contig1	14.5157	Putative ABA-responsive element-binding protein 3	AT1G49720.1	1e-34	U	U
CL6353Contig1	14.5157	No Gene Ontology Hit
CL6394Contig1	14.5157	Glutathione transferase (EC 2.5.1.18)	AT2G02930.1	2e-39	D	U
CL6414Contig1	14.5157	Hypothetical protein OSJNBb0024A20.3
CL6665Contig1	14.5157	Hypothetical protein F13M23.160 (Hypothetical protein AT4g25020)
CL6748Contig1	14.5157	EXECUTER1 protein, chloroplast precursor
CL682Contig5	14.5157	Chalcone synthase	AT5G13930.1	1e-105	U	U
CL6908Contig1	14.5157	No Gene Ontology Hit	AT2G02590.1	2e-67	D
CL6916Contig1	14.5157	No Gene Ontology Hit
CL6947Contig1	14.5157	No Gene Ontology Hit
CL6956Contig1	14.5157	No Gene Ontology Hit
CL6959Contig1	14.5157	At1g22940
CL6980Contig1	14.5157	At5g26670	AT3G05910.1	4e-56	U	D
CL6990Contig1	14.5157	No Gene Ontology Hit
CL6Contig101	14.5157	Peroxidase 4
CL6Contig79	14.5157	Peroxidase 10 (Fragment)	AT1G71695.1	2e-37	U	D
CL7007Contig1	14.5157	Ripening-related protein-like
CL7045Contig1	14.5157	No Gene Ontology Hit
CL7069Contig1	14.5157	No Gene Ontology Hit
CL7084Contig1	14.5157	Putative sec-independent protein transporter
CL7127Contig1	14.5157	No Gene Ontology Hit	AT5G06330.1	2e-32	D	D
CL7130Contig1	14.5157	Putative leucine zipper-EF-hand containing transmembrane protein 1	AT1G65540.1	1e-60	U	D
CL7197Contig1	14.5157	No Gene Ontology Hit
CL7205Contig1	14.5157	Zinc finger protein-like
CL725Contig4	14.5157	Putative myb protein	AT5G49330.1	2e-48	U	U
CL725Contig5	14.5157	Putative myb protein	AT5G49330.1	1e-47	U	U
CL7341Contig1	14.5157	Znf
CL7491Contig1	14.5157	No Gene Ontology Hit
CL7650Contig1	14.5157	ATP-dependent Clp protease proteolytic subunit (EC 3.4.21.92) (Endopeptidase Clp)	AT1G66670.1	1e-31	U
CL7675Contig1	14.5157	Putative flavonol 4:-sulfotransferase	AT1G18590.1	8e-40	U	D
CL7731Contig1	14.5157	No Gene Ontology Hit
CL774Contig4	14.5157	Na(+) dependent transporter-like
CL7775Contig1	14.5157	No Gene Ontology Hit	AT4G19040.1	2e-45	U
CL796Contig4	14.5157	Sucrose:fructan 6-fructosyltransferase	AT1G12240.1	1e-49		D
CL813Contig3	14.5157	Cinnamyl alcohol dehydrogenase	AT4G37980.2	9e-64	U	D
CL861Contig3	14.5157	No Gene Ontology Hit
CL867Contig5	14.5157	Cinnamoyl CoA reductase (EC 1.2.1.44)	AT5G19440.1	7e-52	U	U
CL898Contig4	14.5157	No Gene Ontology Hit	AT5G01300.1	1e-28	U
CL906Contig3	14.5157	Putative HLA-B associated transcript 1	AT5G11200.1	4e-96		D
CL930Contig8	14.5157	No Gene Ontology Hit
CL953Contig1	14.5157	Putative acyl-CoA oxidase	AT4G16760.1	0	U
CL40Contig4	13.6083	OSJNBb0091E11.8 protein	AT2G43590.1	8e-72	U	U
CL527Contig2	13.6083	Dehydrin	AT1G01470.1	9e-49	U	U
CL184Contig4	13.3059	Putative cysteine proteinase	AT1G47128.1	4e-67	U	D
CL244Contig2	13.0643	WCOR719	AT3G46010.1	2e-30		D
CL1121Contig5	12.701	Putative disease resistance response protein-related/dirigent protein-related
CL1200Contig2	12.701	Putative delta-1-pyrroline-5-carboxylate synthetase	AT2G39800.1	1e-102	U	U
CL1971Contig3	12.701	Cytochrome P450	AT5G42590.1	4e-36	U	U
CL3091Contig1	12.701	Arabidopsis thaliana genomic DNA, chromosome 3, P1 clone: MAG2 (Hypothetical protein At3g14200)	AT3G14200.1	9e-29	U	U
CL740Contig2	12.701	Delta-COP
CL906Contig2	12.701	Putative HLA-B associated transcript 1	AT5G11200.1	8e-94		D
CL964Contig7	12.701	Hypothetical protein P0686E09.33
CL973Contig2	12.701	Coronatine-insensitive protein 1 (F-box/LRR-repeat protein 2) (AtFBL2) (COI-1) (AtCOI1)	AT4G03190.1	3e-46	D
CL6Contig94	12.6972	Putative peroxidase	AT3G50990.1	5e-65	U	D
CL1257Contig4	12.0967	24-methylene lophenol C24(1)methyltransferase	AT1G20330.1	1e-144	D	D
CL29Contig7	12.0967	No Gene Ontology Hit
CL619Contig2	12.0925	WSI76 protein induced by water stress	AT1G09350.1	1e-136	U	U
CL1275Contig3	11.7941	No Gene Ontology Hit
CL184Contig6	10.8873	Putative cysteine proteinase	AT1G47128.1	1e-96	U	D
CL1951Contig3	10.8873	No Gene Ontology Hit
CL2170Contig2	10.8873	Putative formamidase	AT4G37560.1	1e-115	U	D
CL2220Contig1	10.8873	Glutathione transferase (EC 2.5.1.18)	AT1G10360.1	6e-42	D	D
CL2224Contig1	10.8873	No Gene Ontology Hit	AT4G02920.2	2e-41	U
CL2621Contig2	10.8873	Putative translation initiation factor IF-2	AT1G76810.1	1e-100	U
CL2900Contig2	10.8873	No Gene Ontology Hit
CL2916Contig2	10.8873	Putative origin recognition complex 1
CL3010Contig2	10.8873	No Gene Ontology Hit	AT1G27760.3	5e-29	U	U
CL3996Contig1	10.8873	Aldo/keto reductase family-like protein	AT5G53580.1	3e-64		D
CL4746Contig1	10.8873	Phosphoribulokinase/uridine kinase-like	AT1G80380.2	4e-69		D
CL4800Contig1	10.8873	Putative early nodulin 8	AT4G01130.1	8e-48	D	D
CL4802Contig1	10.8873	Putative RNA-binding protein (Fragment)
CL491Contig5	10.8873	Putative ubiquitin-specific protease 6	AT1G51710.1	8e-65	U
CL756Contig1	10.8873	No Gene Ontology Hit
CL966Contig2	10.8873	Proteasome subunit alpha type 1 (EC 3.4.25.1) (20S proteasome alpha subunit F) (20S proteasome subunit alpha-6) (Proteasome component C2)	AT5G42790.1	1e-100	U	U
CL9Contig66	10.8873	Histone H4 (At1g07820)	AT3G53730.1	2e-40	D	U
CL1751Contig4	10.8869	Hypothetical protein OJ1439_F07.29	AT4G38960.1	1e-60		U
CL20Contig17	10.8869	No Gene Ontology Hit
CL300Contig1	10.8869	Bowman-Birk type trypsin inhibitor
CL3075Contig1	10.8869	No Gene Ontology Hit
CL2446Contig1	10.8868	Putative nucleoid DNA-binding protein cnd41, chloroplast	AT5G10770.1	1e-27	U
CL677Contig3	10.8868	Cinnamyl alcohol dehydrogenase 1a	AT3G19450.1	1e-124	U	U
CL2Contig63	10.8867	Hypothetical protein (Fragment)	AT3G27690.1	1e-114	D	D
CL1000Contig8	10.8863	Putative cytochrome P450	AT3G14690.1	6e-42	U	U
CL1051Contig1	10.8863	CBF-like protein
CL115Contig12	10.8863	Caffeic acid O-methyltransferase	AT5G54160.1	2e-60	U	D
CL1179Contig5	10.8863	No Gene Ontology Hit
CL1187Contig5	10.8863	Putative ATP citrate lyase a-subunit	AT5G49460.1	1e-110		D
CL1242Contig1	10.8863	Putative esterase
CL1242Contig4	10.8863	Putative esterase	AT1G28670.1	4e-36	U	D
CL1277Contig2	10.8863	Hypothetical protein OJ1607_F09.8	AT2G40430.1	5e-33	U
CL135Contig13	10.8863	Putative metal-binding protein
CL1426Contig1	10.8863	Putative dihydrolipoamide S-acetyltransferase	AT1G54220.2	2e-70	U
CL146Contig7	10.8863	No Gene Ontology Hit
CL1474Contig5	10.8863	Serine/threonine protein kinase	AT4G21410.1	2e-52	U	D
CL1486Contig2	10.8863	No Gene Ontology Hit	AT1G64720.1	6e-42		D
CL158Contig11	10.8863	1-aminocyclopropane-1-carboxylate oxidase	AT1G62380.1	1e-41	D	D
CL158Contig5	10.8863	Putative 1-aminocyclopropane-1-carboxylate oxidase	AT1G62380.1	2e-34	D	D
CL1631Contig2	10.8863	Beta-1,3-glucanase
CL1658Contig2	10.8863	P-type ATPase (Fragment)	AT5G57110.2	2e-87	U	U
CL165Contig4	10.8863	Hypothetical protein P0434D08.32-1
CL171Contig2	10.8863	No Gene Ontology Hit
CL1774Contig1	10.8863	No Gene Ontology Hit
CL1868Contig3	10.8863	Chopper chaperone
CL188Contig2	10.8863	Putative SAG12 protein
CL2001Contig1	10.8863	Hypothetical protein OSJNBa0094J08.29	AT5G01850.1	8e-67	U	U
CL2031Contig4	10.8863	No Gene Ontology Hit
CL2033Contig3	10.8863	Putative amino acid transport protein
CL2037Contig4	10.8863	Similarity to GPI-anchored protein (Hypothetical protein At5g56170)	AT5G56170.1	7e-38	D
CL2077Contig1	10.8863	No Gene Ontology Hit
CL20Contig19	10.8863	No Gene Ontology Hit
CL2173Contig2	10.8863	Putative DEAD/DEAH box RNA helicase protein	AT3G53110.1	4e-46	U	D
CL2275Contig3	10.8863	Putative sugar transporter (Alternative splicing product)
CL2402Contig3	10.8863	3:-N-debenzoyltaxol N-benzoyltransferase-like
CL2409Contig2	10.8863	Putative secretory carrier membrane protein	AT1G03550.1	6e-46		U
CL2412Contig1	10.8863	Putative MTD2
CL2421Contig2	10.8863	Putative NADPH-dependent reductase
CL255Contig2	10.8863	GAD1	AT5G17330.1	1e-109		U
CL2560Contig1	10.8863	No Gene Ontology Hit
CL258Contig6	10.8863	R 14 protein
CL2600Contig2	10.8863	Putative glutamate/ornithine acetyltransferase (At2g37500/F3G5.29)
CL2663Contig2	10.8863	Serine carboxypeptidase I precursor (EC 3.4.16.5) (Carboxypeptidase C) (CP-MI)	AT3G07990.1	2e-44	D	D
CL2715Contig1	10.8863	CR074 protein
CL2732Contig1	10.8863	Putative transcription factor WRKY5
CL2832Contig1	10.8863	Putative 1-aminocyclopropane-1-carboxylic acid(ACC) oxidase	AT2G19590.1	1e-81	D	D
CL2847Contig1	10.8863	Coronatine-insensitive protein 1 (F-box/LRR-repeat protein 2) (AtFBL2) (COI-1) (AtCOI1)	AT4G03190.1	1e-33	D
CL2880Contig3	10.8863	Putative bacterial-induced peroxidase (Class III peroxidase 85 precursor) (EC 1.11.1.7)	AT3G50990.1	3e-55	D	D
CL2983Contig1	10.8863	Hypothetical protein OSJNBb0022E02.10	AT1G73650.3	3e-99		U
CL3119Contig1	10.8863	EST AU058127(S5254) corresponds to a region of the predicted gene
CL3137Contig1	10.8863	No Gene Ontology Hit	AT1G29395.1	1e-35	U	U
CL3142Contig2	10.8863	Putative peroxidase (Class III peroxidase 116 precursor) (EC 1.11.1.7)	AT2G22420.1	1e-28	D	D
CL3154Contig2	10.8863	No Gene Ontology Hit
CL3161Contig2	10.8863	No Gene Ontology Hit
CL317Contig3	10.8863	Protochlorophyllide reductase A, chloroplast precursor (EC 1.3.1.33) (PCR A) (NADPH-protochlorophyllide oxidoreductase A) (POR A)	AT1G03630.2	5e-62	U	D
CL3187Contig1	10.8863	No Gene Ontology Hit
CL3210Contig1	10.8863	Putative transfactor
CL3234Contig2	10.8863	No Gene Ontology Hit
CL3248Contig1	10.8863	Putative NAC-domain containing protein 94 (ANAC094)	AT2G02450.2	1e-40	U	D
CL3251Contig1	10.8863	WRKY transcription factor 74
CL3272Contig1	10.8863	S-like RNase	AT1G26820.1	7e-77		D
CL32Contig11	10.8863	3:(2:),5:-bisphosphate nucleotidase (EC 3.1.3.7) (3:(2:),5-bisphosphonucleoside 3:(2:)-phosphohydrolase) (DPNPase)	AT5G09290.1	7e-34		D
CL32Contig17	10.8863	Major facilitator superfamily antiporter	AT5G13750.2	7e-31	U
CL332Contig6	10.8863	Vacuolar ATP synthase subunit B isoform 1 (EC 3.6.3.14) (V-ATPase B subunit 1) (Vacuolar proton pump B subunit 1)	AT4G38510.4	5e-62		D
CL334Contig7	10.8863	No Gene Ontology Hit
CL3538Contig1	10.8863	Hypothetical protein P0485D09.12
CL3578Contig3	10.8863	No Gene Ontology Hit
CL3638Contig1	10.8863	No Gene Ontology Hit
CL3676Contig3	10.8863	No Gene Ontology Hit
CL3731Contig2	10.8863	No Gene Ontology Hit
CL3734Contig1	10.8863	Putative activator subunit of SNF1-related protein kinase SNF4
CL376Contig7	10.8863	Mitochondrial aldehyde dehydrogenase ALDH2
CL3845Contig1	10.8863	SNF1-related protein kinase regulatory gamma subunit 1 (AKIN gamma1) (AKING1)	AT3G48530.1	9e-77	U	U
CL3848Contig1	10.8863	No Gene Ontology Hit
CL3860Contig1	10.8863	Cdc2 protein kinases-like	AT1G27930.1	3e-32	D	U
CL3861Contig1	10.8863	No Gene Ontology Hit
CL3904Contig2	10.8863	No Gene Ontology Hit	AT5G17840.1	6e-38		U
CL3960Contig2	10.8863	Kinase-like protein	AT3G27260.1	2e-50	U
CL3966Contig2	10.8863	No Gene Ontology Hit
CL3978Contig2	10.8863	Putative uracil phosphoribosyltransferase	AT1G55810.2	1e-130		D
CL4001Contig2	10.8863	Laccase LAC5-4 (EC 1.10.3.2)	AT2G30210.1	3e-70		D
CL4052Contig1	10.8863	Putative anthranilate N-benzoyltransferase
CL4122Contig2	10.8863	Hypothetical protein OJ1741_B01.18 (Hypothetical protein OSJNBa0052K01.2)	AT1G72770.1	8e-36	U	U
CL4159Contig3	10.8863	RNase S-like protein	AT1G26820.1	8e-29		D
CL4351Contig1	10.8863	Thylakoid lumenal 29.8 kDa protein, chloroplast precursor	AT1G77090.1	2e-65		D
CL4376Contig2	10.8863	Hypothetical protein P0439B07.21 (Hypothetical protein OJ1150_A11.6)
CL4468Contig3	10.8863	Ribosomal protein S19
CL451Contig3	10.8863	No Gene Ontology Hit
CL4532Contig2	10.8863	No Gene Ontology Hit
CL453Contig2	10.8863	Putative WRKY2 protein	AT1G80840.1	2e-36		D
CL459Contig8	10.8863	Putative GTP-binding protein	AT1G09630.1	3e-84	U	U
CL4665Contig1	10.8863	P0028E10.16 protein (Kinase interacting protein 1-like)
CL4665Contig2	10.8863	P0028E10.16 protein (Kinase interacting protein 1-like)
CL4697Contig1	10.8863	No Gene Ontology Hit
CL4715Contig1	10.8863	No Gene Ontology Hit
CL4749Contig1	10.8863	Putative CDP-diacylglycerol synthetase
CL4764Contig2	10.8863	Putative GDSL-like lipase/hydrolase	AT5G45670.1	1e-114	D	D
CL4813Contig2	10.8863	DNA-directed RNA polymerase II 135 kDa polypeptide (EC 2.7.7.6) (RNA polymerase II subunit 2)	AT1G29940.1	5e-55	U	U
CL4910Contig2	10.8863	No Gene Ontology Hit
CL5022Contig1	10.8863	Hypothetical protein P0672D08.45	AT3G26900.1	3e-39		D
CL5033Contig1	10.8863	10A19I.3 protein	AT1G75220.1	1e-142	D	D
CL506Contig4	10.8863	No Gene Ontology Hit
CL5157Contig2	10.8863	Putative iron-sulfur cluster-binding protein
CL5159Contig2	10.8863	Hypothetical protein OSJNBb0016H12.23
CL5216Contig1	10.8863	Putative NADPH-dependent oxidoreductase	AT2G37770.2	1e-27	U	U
CL5262Contig2	10.8863	Glucan endo-1,3-beta-D-glucosidase (EC 3.2.1.39)
CL5292Contig1	10.8863	Putative chromatin complex subunit A101	AT2G13370.1	5e-56	U	D
CL5313Contig2	10.8863	Hypothetical protein OSJNBb0012G21.2
CL531Contig3	10.8863	Putative 26S proteasome subunit RPN9b
CL5439Contig1	10.8863	O-methyltransferase	AT4G35160.1	4e-34		D
CL559Contig4	10.8863	Thiol protease	AT1G47128.1	7e-31	D	D
CL5703Contig2	10.8863	No Gene Ontology Hit
CL5776Contig2	10.8863	No Gene Ontology Hit	AT2G03420.1	9e-45	D
CL5818Contig2	10.8863	Putative metalloproteinase	AT1G24140.1	5e-74	D	D
CL5828Contig2	10.8863	Putative pyruvate dehydrogenase E1 alpha subunit	AT1G24180.1	7e-38		U
CL5876Contig1	10.8863	Putative cyclophilin-40	AT2G15790.1	1e-113		U
CL5904Contig1	10.8863	OSJNBa0088H09.2 protein
CL591Contig6	10.8863	Arabinoxylan arabinofuranohydrolase isoenzyme AXAH-I	AT3G10740.1	1e-129		D
CL5962Contig1	10.8863	Plastid protein, putative; 23108-24430	AT3G15000.1	9e-33	D	U
CL5980Contig1	10.8863	No Gene Ontology Hit	AT1G51100.1	7e-31		D
CL6023Contig1	10.8863	Mannose-P-dolichol utilization defect 1 protein homolog
CL6096Contig1	10.8863	Putative anthranilate N-benzoyltransferase
CL6104Contig2	10.8863	Cinnamyl alcohol dehydrogenase	AT4G37980.2	5e-59	U	D
CL6142Contig1	10.8863	Histone deacetylase clr3 (Cryptic loci regulator 3)
CL6182Contig2	10.8863	Putative Cgi67 serine protease
CL6195Contig2	10.8863	No Gene Ontology Hit
CL6228Contig1	10.8863	Similar to RIKEN cDNA 1110018O08
CL629Contig4	10.8863	Beta3-glucuronyltransferase (Fragment)
CL6302Contig1	10.8863	OSJNBa0085I10.3 protein
CL631Contig6	10.8863	No Gene Ontology Hit
CL6326Contig1	10.8863	Amino acid permease-like
CL6384Contig1	10.8863	Putative inositol polyphosphate 5-phosphatase	AT4G18010.1	6e-68	U	U
CL6473Contig2	10.8863	No Gene Ontology Hit
CL6499Contig1	10.8863	Putative phosphoglycerate dehydrogenase	AT1G17745.2	1e-158	U	U
CL649Contig10	10.8863	Oxalate oxidase-like protein or germin-like protein (Germin-like 8) (Germin-like 12)	AT1G09560.1	2e-48	D	U
CL649Contig6	10.8863	Germin-like protein precursor	AT1G09560.1	3e-49	D	U
CL64Contig5	10.8863	No Gene Ontology Hit
CL6554Contig1	10.8863	Putative Limonoid UDP-glucosyltransferase	AT4G15480.1	2e-42	U	U
CL6599Contig1	10.8863	Hypothetical protein F18N11.160	AT1G34270.1	3e-46	U	U
CL661Contig1	10.8863	No Gene Ontology Hit
CL6636Contig1	10.8863	Putative PS60	AT4G38420.1	1e-109	D	D
CL6747Contig1	10.8863	No Gene Ontology Hit
CL6766Contig1	10.8863	Hypothetical protein OJ1119_H02.11
CL688Contig1	10.8863	Putative cellulose synthase catalytic subunit (Fragment)	AT1G55850.1	6e-35	U	D
CL689Contig4	10.8863	OSJNBa0068L06.8 protein	AT2G17280.1	2e-57		U
CL6915Contig1	10.8863	Hypothetical protein SB234M12.7
CL6Contig70	10.8863	Class III peroxidase 89 precursor (EC 1.11.1.7)
CL7048Contig1	10.8863	Putative MtN21	AT1G44800.1	5e-48	D	D
CL7152Contig1	10.8863	Putative AP2-related transcription factor	AT2G44840.1	3e-26	D	D
CL7172Contig1	10.8863	Putative ethylene-responsive element binding protein
CL7251Contig1	10.8863	No Gene Ontology Hit
CL7294Contig1	10.8863	Transcription factor BHLH9-like protein	AT2G43010.2	2e-27		D
CL7326Contig1	10.8863	No Gene Ontology Hit
CL7381Contig1	10.8863	Putative hydroxyanthranilate hydroxycinnamoyltransferase 3	AT3G48720.1	1e-31	D	U
CL7382Contig1	10.8863	Putative topoisomerase	AT1G22730.1	5e-47		U
CL7571Contig1	10.8863	OSJNBa0013K16.1 protein
CL75Contig6	10.8863	Sucrose synthase	AT5G20830.2	1e-79	U	U
CL7607Contig1	10.8863	Putative PS60	AT4G38420.1	1e-69	D	D
CL7649Contig1	10.8863	OSJNBa0006A01.14 protein (OSJNBa0009P12.34 protein)	AT5G16840.1	2e-62	U
CL7676Contig1	10.8863	OSJNBa0052O21.14 protein
CL7791Contig1	10.8863	Zgc:113103	AT2G03820.1	4e-86	U
CL7811Contig1	10.8863	Putative arabinogalactan protein	AT4G12730.1	3e-34	D	D
CL7822Contig1	10.8863	No Gene Ontology Hit
CL7825Contig1	10.8863	Putative DEAD/DEAH box RNA helicase protein	AT4G09730.1	1e-30	U
CL7855Contig1	10.8863	No Gene Ontology Hit
CL7898Contig1	10.8863	No Gene Ontology Hit	AT3G11660.1	3e-26	D
CL7930Contig1	10.8863	No Gene Ontology Hit
CL7953Contig1	10.8863	No Gene Ontology Hit
CL7971Contig1	10.8863	Dynamin-like protein	AT3G19720.1	3e-99	U	D
CL7978Contig1	10.8863	OSJNBb0012E24.4 protein	AT2G45540.1	5e-38	U
CL7980Contig1	10.8863	Putative NEW1 domain containing protein isoform	AT5G50020.1	1e-69		D
CL7981Contig1	10.8863	No Gene Ontology Hit
CL7994Contig1	10.8863	DNAJ heat shock N-terminal domain-containing protein-like	AT1G65280.1	5e-39	U	D
CL79Contig15	10.8863	Phenylalanine ammonia-lyase (EC 4.3.1.5)	AT2G37040.1	0	U	U
CL79Contig18	10.8863	Phenylalanine ammonia-lyase (EC 4.3.1.5) (Fragment)	AT3G53260.1	2e-58	U	U
CL8024Contig1	10.8863	Putative acyl-CoA synthetase	AT1G64400.1	1e-161	U	D
CL8054Contig1	10.8863	No Gene Ontology Hit
CL8065Contig1	10.8863	No Gene Ontology Hit
CL8089Contig1	10.8863	No Gene Ontology Hit
CL8092Contig1	10.8863	Putative alpha/beta hydrolase
CL8125Contig1	10.8863	Putative receptor protein kinase PERK1
CL8158Contig1	10.8863	Alkylated DNA repair protein alkB homolog
CL8164Contig1	10.8863	Putative receptor protein kinase PERK1	AT1G49270.1	2e-28	D	D
CL8165Contig1	10.8863	Putative cycloartenol synthase (Fragment)	AT1G78970.1	5e-84		D
CL8179Contig1	10.8863	OSJNBb0118P14.4 protein
CL8187Contig1	10.8863	Zinc finger DHHC domain containing protein 2-like
CL8197Contig1	10.8863	Putative MAP kinase kinase	AT4G29810.2	8e-33	U	D
CL8199Contig1	10.8863	Hypothetical protein B1066G12.21
CL81Contig3	10.8863	UDP-glucose:protein transglucosylase-like protein SlUPTG1	AT3G02230.1	1e-129	U	U
CL8213Contig1	10.8863	No Gene Ontology Hit
CL8215Contig1	10.8863	Cryptochrome 1b	AT4G08920.1	3e-79		D
CL8234Contig1	10.8863	Putative Anthocyanin 5-aromatic acyltransferase
CL8236Contig1	10.8863	Ferredoxin-sulfite reductase precursor (EC 1.8.7.1)	AT5G04590.1	6e-58		D
CL8238Contig1	10.8863	Putative palmitoyl-protein thioesterase	AT3G60340.2	1e-116		D
CL8274Contig1	10.8863	ATPase-like protein	AT1G73170.1	1e-87	U	D
CL8278Contig1	10.8863	No Gene Ontology Hit
CL8287Contig1	10.8863	Putative endosperm specific protein
CL8306Contig1	10.8863	OSJNBa0042I15.4 protein	AT3G18680.1	8e-55	D	D
CL8365Contig1	10.8863	No Gene Ontology Hit
CL8388Contig1	10.8863	No Gene Ontology Hit
CL8406Contig1	10.8863	Putative HMG type nucleosome/chromatin assembly factor D
CL8430Contig1	10.8863	Calmodulin-binding transcription factor SR1 (Hypothetical protein) (Ethylene-induced calmodulin-binding protein 1)	AT3G16940.1	5e-53	U
CL8453Contig1	10.8863	AMP-binding protein	AT3G16910.1	1e-109	U	D
CL8498Contig1	10.8863	Pseudo-response regulator 95 (Peudo-response regulator-like)	AT5G24470.1	9e-50	U	D
CL8512Contig1	10.8863	Putative magnesium/proton exchanger	AT2G47600.1	2e-53	U
CL8533Contig1	10.8863	No Gene Ontology Hit
CL8546Contig1	10.8863	No Gene Ontology Hit	AT5G22320.1	9e-49	U
CL8567Contig1	10.8863	Hypothetical protein T4C21_80 (At3g60670)	AT5G46710.1	1e-28		D
CL8573Contig1	10.8863	No Gene Ontology Hit
CL8575Contig1	10.8863	No Gene Ontology Hit
CL8625Contig1	10.8863	No Gene Ontology Hit
CL8635Contig1	10.8863	Beta-amyrin synthase	AT1G78970.1	2e-49		D
CL8646Contig1	10.8863	No Gene Ontology Hit
CL8657Contig1	10.8863	Putative dehydrogenase	AT4G13180.1	4e-54	U	U
CL8663Contig1	10.8863	No Gene Ontology Hit
CL8705Contig1	10.8863	No Gene Ontology Hit
CL8711Contig1	10.8863	Putative phytocyanin-related protein Pn14
CL8742Contig1	10.8863	Putative glutathione S-transferase	AT2G29420.1	3e-36	U	D
CL8746Contig1	10.8863	No Gene Ontology Hit
CL8758Contig1	10.8863	OSJNBb0033P05.9 protein
CL8767Contig1	10.8863	No Gene Ontology Hit
CL8780Contig1	10.8863	Putative cytochrome P450	AT1G31800.1	1e-78	U
CL8803Contig1	10.8863	Putative 1-deoxy-D-xylulose-5-phosphate synthase	AT4G15560.1	4e-70		D
CL8805Contig1	10.8863	OSJNBa0039K24.14 protein (Class III peroxidase 64 precursor) (EC 1.11.1.7)	AT1G71695.1	1e-39	U	D
CL8824Contig1	10.8863	Putative galactosyltransferase family
CL8828Contig1	10.8863	T13O15.4 protein
CL8857Contig1	10.8863	No Gene Ontology Hit
CL8864Contig1	10.8863	Putative hydroxymethylglutaryl coenzyme A synthase	AT4G11820.2	1e-70		D
CL8890Contig1	10.8863	No Gene Ontology Hit
CL8893Contig1	10.8863	Hypothetical protein F15M4.15	AT2G43500.1	2e-28	U	U
CL8959Contig1	10.8863	No Gene Ontology Hit
CL9008Contig1	10.8863	No Gene Ontology Hit
CL9016Contig1	10.8863	LOC496305 protein (Fragment)	AT3G52220.1	9e-52	U
CL9060Contig1	10.8863	Hydrolase-like protein
CL9105Contig1	10.8863	Putative UOS1	AT4G18810.1	4e-40	U
CL9116Contig1	10.8863	Putative cellulose synthase (Cellulose synthase-like D2)	AT1G55850.1	4e-30	U	D
CL9129Contig1	10.8863	No Gene Ontology Hit	AT5G49880.1	1e-58	U	D
CL9143Contig1	10.8863	Putative dehydroquinate dehydratase
CL9194Contig1	10.8863	Putative dihydrolipoamide S-acetyltransferase	AT5G55070.1	1e-26	U	U
CL9256Contig1	10.8863	No Gene Ontology Hit
CL9259Contig1	10.8863	Putative family II lipase EXL1	AT2G24560.1	5e-38	U	U
CL9261Contig1	10.8863	Putative root-specific protein (Putative protease inhibitor/seed storage/LTP family protein)
CL9274Contig1	10.8863	Putative Ca(2+)-dependent nuclease
CL9276Contig1	10.8863	No Gene Ontology Hit
CL9293Contig1	10.8863	Putative dimethylaniline monooxygenase	AT5G61290.1	1e-36	U	D
CL9298Contig1	10.8863	Cyclin, N-terminal domain, putative
CL9325Contig1	10.8863	Putative phosphatidylinositol-phosphatidylcholine transfer protein	AT3G24840.1	3e-43	U	U
CL9342Contig1	10.8863	Bowman-Birk type trypsin inhibitor
CL9357Contig1	10.8863	No Gene Ontology Hit
CL9381Contig1	10.8863	Hypothetical protein At4g31530/F3L17_100 (At4g31530)
CL9423Contig1	10.8863	Putative cytochrome 450	AT5G07990.1	4e-73	U	U
CL9446Contig1	10.8863	Cell division protein ftsH (FtsH)-like	AT1G50250.1	2e-52	U	U
CL9499Contig1	10.8863	Putative NADH dehydrogenase (Ubiquinone)	AT2G29990.1	5e-37	U
CL9504Contig1	10.8863	No Gene Ontology Hit	AT1G55360.1	4e-49		D
CL9539Contig1	10.8863	No Gene Ontology Hit
CL9553Contig1	10.8863	No Gene Ontology Hit
CL9558Contig1	10.8863	No Gene Ontology Hit
CL985Contig6	10.8863	No Gene Ontology Hit
CL98Contig5	10.8863	Alcohol dehydrogenase (Fragment)	AT1G77120.1	1e-102	U	U
CL244Contig3	10.8841	WCOR719	AT3G46010.1	3e-30		D
CL284Contig3	10.8834	Adenosine diphosphate glucose pyrophosphatase precursor	AT1G09560.1	5e-34	D	U
CL1045Contig2	10.1612	No Gene Ontology Hit
CL554Contig2	10.1612	Putative disease resistance response protein-related/ dirigent protein-related
CL557Contig4	10.1612	No Gene Ontology Hit
CL728Contig1	10.1612	Putative homeodomain leucine zipper protein	AT4G40060.1	1e-29	U	D
CL1395Contig2	9.97941	Putative cullin 1	AT4G02570.3	0	U
CL2117Contig2	9.97941	Putative lung seven transmembrane receptor 1
CL129Contig12	9.97721	Glucan endo-1,3-beta-D-glucosidase precursor (EC 3.2.1.39)	AT3G57240.1	1e-65	D	U
CL1318Contig3	9.67712	S-like RNase	AT1G26820.1	1e-40		D
CL171Contig9	9.67712	No Gene Ontology Hit
CL1889Contig2	9.67712	BCL-2 binding anthanogene-1	AT5G62100.2	2e-31	U	U
CL2136Contig3	9.67712	Aleurone ribonuclease (Fragment)	AT1G26820.1	3e-51		D
CL2Contig75	9.67712	Chlorophyll a/b-binding protein WCAB precursor	AT3G27690.1	1e-115	D	D
CL3532Contig1	9.67712	No Gene Ontology Hit
CL40Contig9	9.67712	Chitinase IV	AT2G43590.1	4e-78	U	U
CL847Contig3	9.67712	Hypothetical protein OSJNBb0053D02.19
CL687Contig1	9.43529	No Gene Ontology Hit
CL1207Contig4	9.07255	No Gene Ontology Hit	AT2G35790.1	9e-61		D
CL130Contig6	9.07255	Putative 40S ribosomal protein
CL142Contig10	9.07255	NAC-domain containing protein 2 (ANAC002)	AT1G77450.1	6e-83	U	U
CL142Contig11	9.07255	NAC-domain containing protein 2 (ANAC002)	AT1G77450.1	1e-66	U	U
CL1903Contig3	9.07255	Cyanate hydratase (EC 4.2.1.104) (Cyanase) (Cyanate lyase) (Cyanate hydrolase)
CL1966Contig1	9.07255	No Gene Ontology Hit	AT1G79390.1	3e-32		U
CL2049Contig2	9.07255	No Gene Ontology Hit
CL2082Contig1	9.07255	Hypothetical protein OJ1532_D06.3	AT5G37770.1	2e-31	D	U
CL20Contig16	9.07255	No Gene Ontology Hit
CL2543Contig1	9.07255	No Gene Ontology Hit	AT3G27770.1	1e-31	D	D
CL2680Contig2	9.07255	Hypothetical protein OJ1012B02.13	AT1G07320.4	5e-79	D
CL2756Contig2	9.07255	Vacuolar ATPase subunit B (EC 3.6.3.14)	AT4G38510.4	1e-170		D
CL2781Contig1	9.07255	No Gene Ontology Hit
CL278Contig3	9.07255	Hypothetical protein bci-7
CL28Contig13	9.07255	Extracellular invertase (EC 3.2.1.26)
CL2932Contig1	9.07255	No Gene Ontology Hit
CL2964Contig1	9.07255	Putative synaptobrevin 1	AT2G25340.1	1e-77		U
CL3032Contig2	9.07255	Knotted 7
CL3039Contig1	9.07255	Putative copper chaperone
CL3154Contig1	9.07255	No Gene Ontology Hit
CL32Contig15	9.07255	Putative fructose-bisphosphate aldolase	AT3G52930.1	6e-80	D	U
CL3365Contig1	9.07255	Putative RNA polymerase II subunit 5
CL3535Contig1	9.07255	Glutathione S-transferase GST 22 (EC 2.5.1.18) (Fragment)	AT1G10360.1	8e-33	D	D
CL3721Contig2	9.07255	Putative auxin transport protein	AT2G01420.2	1e-113	D	D
CL379Contig2	9.07255	No Gene Ontology Hit
CL406Contig1	9.07255	HcrVf2 protein
CL4363Contig2	9.07255	No Gene Ontology Hit
CL4584Contig1	9.07255	Putative Peroxidase 49 (Class III peroxidase 77 precursor) (EC 1.11.1.7)	AT3G50990.1	7e-73	U	D
CL4629Contig1	9.07255	Putative peptide transport protein
CL5010Contig1	9.07255	Putative ferrochelatase II
CL5119Contig1	9.07255	No Gene Ontology Hit
CL5143Contig1	9.07255	Putative ATPase	AT5G60730.1	1e-124		U
CL5160Contig1	9.07255	No Gene Ontology Hit
CL5188Contig1	9.07255	No Gene Ontology Hit	AT1G22930.1	1e-172	U
CL5317Contig1	9.07255	Putative subtilisin-like serine proteinase	AT4G34980.1	2e-73	U	D
CL650Contig1	9.07255	Chloroplast-targeted COR protein
CL6Contig60	9.07255	Peroxidase 10 (Fragment)	AT1G71695.1	1e-55	U	D
CL756Contig4	9.07255	No Gene Ontology Hit
CL761Contig2	9.07255	Putative O-methyltransferase
CL942Contig1	9.07255	Hypothetical protein At3g60300; F27H5_90 (Hypothetical protein At3g60300)
CL963Contig3	9.07255	OSJNBb0018A10.6 protein
CL223Contig5	9.07036	No Gene Ontology Hit
CL91Contig5	9.07008	No Gene Ontology Hit	AT2G15970.1	3e-47		U
CL247Contig2	8.90572	No Gene Ontology Hit
CL255Contig9	8.70941	GAD1	AT5G17330.1	1e-174		U
CL527Contig3	8.70941	Dehydrin	AT1G01470.1	1e-48	U	U
CL1095Contig3	8.46732	No Gene Ontology Hit
CL1129Contig4	8.46732	OSJNBa0069D17.1 protein
CL1138Contig3	8.46732	No Gene Ontology Hit
CL1397Contig2	8.46732	Histone H2A	AT4G27230.1	8e-34	D	D
CL1665Contig1	8.46732	Asparaginase (EC 3.5.1.1)	AT3G16150.1	1e-140		D
CL1814Contig1	8.46732	No Gene Ontology Hit	AT3G46780.1	5e-56		D
CL1983Contig2	8.46732	Putative leucine-rich receptor-like protein kinase	AT4G13340.1	1e-107	D	D
CL2665Contig2	8.46732	Pyruvate kinase	AT5G56350.1	2e-70	U	U
CL3038Contig1	8.46732	Putative early-responsive to dehydration stress protein (ERD4)	AT4G15430.1	0	U	U
CL3575Contig1	8.46732	Putative C-4 sterol methyl oxidase	AT4G22756.1	1e-51	D	D
CL449Contig1	8.46732	Protein disulfide isomerase	AT2G47470.1	1e-50	U	U
CL649Contig9	8.46732	Germin-like protein precursor	AT1G09560.1	1e-47	D	U
CL802Contig3	8.46732	No Gene Ontology Hit
CL813Contig2	8.46732	Cinnamyl alcohol dehydrogenase	AT4G37980.2	1e-70	U	D
CL117Contig4	8.46569	No Gene Ontology Hit
CL3020Contig1	8.1652	Caffeic acid O-methyltransferase (EC 2.1.1.6)	AT5G54160.1	3e-85	U	D
CL591Contig2	8.1652	Arabinoxylan arabinofuranohydrolase isoenzyme AXAH-II	AT3G10740.1	1e-176		D
CL57Contig14	8.06251	Glutathione S-transferase 1 (EC 2.5.1.18) (GST class-phi)	AT2G02930.1	7e-38	D	U
CL150Contig1	7.98353	Caffeoyl-CoA O-methyltransferase (Caffeoyl-CoA 3-O-methyltransferase)	AT1G67980.1	3e-44	U	U
CL2Contig8	7.86018	Chlorophyll a/b-binding protein WCAB precursor	AT3G27690.1	1e-115	D	D
CL6Contig88	7.61929	Putative peroxidase	AT3G50990.1	1e-63	U	D
CL760Contig2	7.61929	Temperature stress-induced lipocalin
CL10010Contig1	7.25882	No Gene Ontology Hit
CL10029Contig1	7.25882	No Gene Ontology Hit
CL10030Contig1	7.25882	Low molecular mass early light-inducible protein HV90, chloroplast precursor (ELIP)	AT3G22840.1	5e-27	U	U
CL10039Contig1	7.25882	No Gene Ontology Hit
CL1004Contig2	7.25882	Methyl binding domain protein MBD109	AT1G15340.1	8e-32	U	D
CL10054Contig1	7.25882	Putative iron deficiency protein Ids3	AT2G44800.1	2e-46	D	D
CL10058Contig1	7.25882	No Gene Ontology Hit	AT5G41960.1	3e-30		D
CL10072Contig1	7.25882	Putative cysteine proteinase Mir3
CL10079Contig1	7.25882	Zinc finger (C3HC4-type RING finger)-like
CL10091Contig1	7.25882	No Gene Ontology Hit
CL10143Contig1	7.25882	No Gene Ontology Hit
CL10153Contig1	7.25882	No Gene Ontology Hit
CL10154Contig1	7.25882	No Gene Ontology Hit
CL10158Contig1	7.25882	Putative DNA-binding protein
CL10160Contig1	7.25882	No Gene Ontology Hit
CL10179Contig1	7.25882	Putative HSF-type DNA-binding protein	AT3G22830.1	5e-31		U
CL10186Contig1	7.25882	CONSTANS-like protein CO6 (Fragment)
CL10187Contig1	7.25882	No Gene Ontology Hit
CL101Contig9	7.25882	Putative acid phosphatase	AT5G44020.1	3e-27	D	D
CL10209Contig1	7.25882	P0497A05.3 protein	AT5G63200.1	4e-43		U
CL10215Contig1	7.25882	OSJNBa0040D17.13 protein
CL10219Contig1	7.25882	Benzoyl coenzyme A: benzyl alcohol benzoyl transferase (Benzoyl-CoA:benzyl alcohol/phenylethanol benzoyltransferase)
CL10224Contig1	7.25882	OSJNBb0022F23.4 protein	AT1G66970.1	2e-74	D	D
CL10230Contig1	7.25882	No Gene Ontology Hit
CL1023Contig2	7.25882	26S proteasome regulatory particle non-ATPase subunit8	AT3G11270.1	5e-86	U
CL10242Contig1	7.25882	No Gene Ontology Hit	AT3G55005.1	8e-52		D
CL10267Contig1	7.25882	Hypothetical protein OSJNBb0011A08.6 (Putative exostosin family protein)
CL10274Contig1	7.25882	No Gene Ontology Hit
CL10276Contig1	7.25882	No Gene Ontology Hit
CL10293Contig1	7.25882	No Gene Ontology Hit
CL10308Contig1	7.25882	Plastid-lipid associated protein PAP/fibrillin family-like
CL10322Contig1	7.25882	No Gene Ontology Hit
CL10332Contig1	7.25882	No Gene Ontology Hit
CL10333Contig1	7.25882	MATE efflux protein-like	AT5G52450.1	1e-84	D	U
CL10338Contig1	7.25882	Hypothetical protein At2g43040
CL10339Contig1	7.25882	No Gene Ontology Hit
CL1034Contig4	7.25882	Hypothetical protein F8F6_110
CL10358Contig1	7.25882	No Gene Ontology Hit
CL10362Contig1	7.25882	No Gene Ontology Hit
CL10377Contig1	7.25882	No Gene Ontology Hit
CL10378Contig1	7.25882	Hypothetical protein P0702F03.35 (Hypothetical protein P0708G02.8)	AT1G68910.1	7e-36	U
CL10389Contig1	7.25882	Putative esterase
CL10391Contig1	7.25882	No Gene Ontology Hit
CL10413Contig1	7.25882	No Gene Ontology Hit
CL10416Contig1	7.25882	Putative aldose 1-epimerase-like protein
CL10450Contig1	7.25882	Putative GAMYB-binding protein	AT1G77180.2	1e-29	U
CL10454Contig1	7.25882	No Gene Ontology Hit
CL10458Contig1	7.25882	No Gene Ontology Hit
CL10463Contig1	7.25882	No Gene Ontology Hit	AT2G20670.1	3e-33	D	D
CL10465Contig1	7.25882	No Gene Ontology Hit
CL10466Contig1	7.25882	Putative chloroplast-targeted beta-amylase	AT4G17090.1	4e-31	U	U
CL10479Contig1	7.25882	No Gene Ontology Hit
CL10482Contig1	7.25882	Ubiquitin-activating enzyme E1 1	AT5G06460.1	0	U
CL104Contig5	7.25882	Vacuolar proton-inorganic pyrophosphatase
CL10501Contig1	7.25882	Hypothetical protein OSJNBa0049D13.6
CL10511Contig1	7.25882	No Gene Ontology Hit
CL1051Contig7	7.25882	CBF-like protein
CL10520Contig1	7.25882	No Gene Ontology Hit
CL10525Contig1	7.25882	Highly similar to phosphoribosylanthranilate transferase	AT1G22610.1	9e-81	U	D
CL10541Contig1	7.25882	No Gene Ontology Hit
CL10545Contig1	7.25882	ASF/SF2-like pre-mRNA splicing factor SRP30	AT1G09140.2	1e-73	U	D
CL10554Contig1	7.25882	No Gene Ontology Hit
CL10565Contig1	7.25882	No Gene Ontology Hit
CL10574Contig1	7.25882	No Gene Ontology Hit
CL10597Contig1	7.25882	Putative plastidic cysteine synthase 1	AT3G59760.2	1e-57	U	U
CL10604Contig1	7.25882	No Gene Ontology Hit
CL10606Contig1	7.25882	No Gene Ontology Hit
CL10607Contig1	7.25882	No Gene Ontology Hit
CL10613Contig1	7.25882	No Gene Ontology Hit
CL10625Contig1	7.25882	No Gene Ontology Hit
CL10629Contig1	7.25882	Endosperm specific protein
CL10636Contig1	7.25882	No Gene Ontology Hit	AT1G10180.1	2e-56	U
CL10647Contig1	7.25882	No Gene Ontology Hit
CL10649Contig1	7.25882	Unknown thylakoid lumen protein, chloroplast precursor
CL10657Contig1	7.25882	No Gene Ontology Hit
CL10662Contig1	7.25882	No Gene Ontology Hit
CL10689Contig1	7.25882	No Gene Ontology Hit
CL10698Contig1	7.25882	Hypothetical protein OJ1773_H01.121	AT1G03590.1	4e-37	U	D
CL10705Contig1	7.25882	Protein kinase-like	AT5G57610.1	9e-30	U
CL10707Contig1	7.25882	No Gene Ontology Hit
CL10717Contig1	7.25882	Putative pyruvate decarboxylase (Similar to Zea mays mRNA for pyruvate decarboxylase)	AT5G01320.1	1e-113	U	D
CL10724Contig1	7.25882	Putative hepatocellular carcinoma-associated antigen 66
CL10752Contig1	7.25882	No Gene Ontology Hit
CL10754Contig1	7.25882	Putative aminopeptidase C	AT5G36210.1	1e-102	U	D
CL10759Contig1	7.25882	No Gene Ontology Hit
CL10762Contig1	7.25882	Pseudouridylate synthase-like
CL10783Contig1	7.25882	At5g53190 (MtN3 protein-like)	AT4G15920.1	7e-27		D
CL10793Contig1	7.25882	Mus musculus adult male urinary bladder cDNA, RIKEN full-length enriched library, clone:9530066K23 product:weakly similar to BRAIN CDNA, CLONE MNCB-2146, SIMILAR TO HUMAN CLONE 23773 MRNA SEQUENCE (Novel protein)	AT2G21120.1	5e-64	U	U
CL10817Contig1	7.25882	No Gene Ontology Hit
CL10828Contig1	7.25882	No Gene Ontology Hit	AT5G09390.1	9e-53	U
CL10831Contig1	7.25882	No Gene Ontology Hit
CL10834Contig1	7.25882	Putative bZIP protein DPBF3
CL10838Contig1	7.25882	No Gene Ontology Hit
CL10840Contig1	7.25882	No Gene Ontology Hit
CL10844Contig1	7.25882	No Gene Ontology Hit
CL10845Contig1	7.25882	Glycosyltransferase (Fragment)
CL10852Contig1	7.25882	No Gene Ontology Hit
CL10855Contig1	7.25882	No Gene Ontology Hit
CL10867Contig1	7.25882	Putative glycogenin 1
CL10870Contig1	7.25882	Putative GTP-binding protein, having alternative splicing products
CL10873Contig1	7.25882	AT5g64600/MUB3_12	AT5G64600.1	4e-44	U	U
CL10879Contig1	7.25882	No Gene Ontology Hit
CL10886Contig1	7.25882	No Gene Ontology Hit
CL10894Contig1	7.25882	No Gene Ontology Hit
CL108Contig4	7.25882	Acetyl-coenzyme A carboxylase	AT1G36160.1	8e-77	U
CL10900Contig1	7.25882	Auxin efflux carrier protein-like	AT1G71090.1	6e-36		D
CL10910Contig1	7.25882	No Gene Ontology Hit
CL10919Contig1	7.25882	Putative beta-1,3-glucanase	AT5G55180.1	1e-48	D	U
CL10921Contig1	7.25882	Microtubule-associated protein YTM1
CL10935Contig1	7.25882	OSJNBa0044K18.33 protein
CL10936Contig1	7.25882	No Gene Ontology Hit
CL10937Contig1	7.25882	Putative P450
CL10943Contig1	7.25882	No Gene Ontology Hit
CL10944Contig1	7.25882	No Gene Ontology Hit
CL10951Contig1	7.25882	OSJNBb0012E24.2 protein	AT3G47420.1	6e-49	U	U
CL10954Contig1	7.25882	Hypothetical protein B1053A04.5 (Hypothetical protein P0017H11.27)
CL10966Contig1	7.25882	No Gene Ontology Hit
CL10990Contig1	7.25882	No Gene Ontology Hit
CL10991Contig1	7.25882	Transposase
CL10Contig24	7.25882	No Gene Ontology Hit
CL11003Contig1	7.25882	No Gene Ontology Hit	AT4G19450.1	4e-32	U
CL11006Contig1	7.25882	Putative zeta-carotene desaturase	AT3G04870.2	1e-105	U
CL1100Contig2	7.25882	No Gene Ontology Hit
CL11012Contig1	7.25882	Hypothetical protein OSJNBa0075A10.6 (Hypothetical protein OJ1087_C03.13)
CL11019Contig1	7.25882	Putative ERD4 protein	AT1G30360.1	1e-43	U	U
CL11024Contig1	7.25882	No Gene Ontology Hit
CL11034Contig1	7.25882	No Gene Ontology Hit
CL11044Contig1	7.25882	No Gene Ontology Hit
CL11054Contig1	7.25882	No Gene Ontology Hit
CL11060Contig1	7.25882	Mus musculus 18 days pregnant adult female placenta and extra embryonic tissue cDNA, RIKEN full-length enriched library, clone:3830408G10 product:hypothetical Integral membrane protein, DUF6 containing protein, full insert sequence	AT3G23870.1	6e-51	U	U
CL11084Contig1	7.25882	Hypothetical protein OSJNBb0099P06.10
CL11095Contig1	7.25882	No Gene Ontology Hit
CL11101Contig1	7.25882	No Gene Ontology Hit
CL11115Contig1	7.25882	Hypothetical protein At5g35730
CL11124Contig1	7.25882	Hypothetical protein PsOPR1 (12-oxophytodienoic acid 10, 11-reductase) (12-oxophytodienoic acid 10,10-reductase)	AT2G06050.1	6e-89		U
CL11127Contig1	7.25882	Allene oxide synthase	AT5G42650.1	2e-73		D
CL11133Contig1	7.25882	No Gene Ontology Hit	AT1G06510.1	2e-32		D
CL11134Contig1	7.25882	No Gene Ontology Hit	AT1G52590.1	2e-30		U
CL11141Contig1	7.25882	Cytochrome P450
CL11147Contig1	7.25882	Cytochrome P450	AT3G14690.1	6e-54	U	U
CL11157Contig1	7.25882	No Gene Ontology Hit
CL11159Contig1	7.25882	Putative nectarin III	AT2G28210.1	1e-30		D
CL11192Contig1	7.25882	No Gene Ontology Hit
CL11194Contig1	7.25882	No Gene Ontology Hit
CL11198Contig1	7.25882	Ubiquitin-protein ligase E3-alpha-like protein
CL11221Contig1	7.25882	OSJNBa0070M12.14 protein
CL11226Contig1	7.25882	No Gene Ontology Hit
CL11272Contig1	7.25882	Protein phosphatase 2C-like	AT5G59220.1	8e-28	U	U
CL11282Contig1	7.25882	No Gene Ontology Hit
CL11288Contig1	7.25882	10A19I.8
CL11291Contig1	7.25882	No Gene Ontology Hit
CL11315Contig1	7.25882	Putative S-receptor kinase
CL11322Contig1	7.25882	Putative glutathione S-transferase
CL11336Contig1	7.25882	Zinc finger (C3HC4-type RING finger)-like protein
CL11349Contig1	7.25882	No Gene Ontology Hit
CL11387Contig1	7.25882	Probable nicotianamine synthase 7 (EC 2.5.1.43) (S-adenosyl-L-methionine:S-adenosyl-L-methionine:S-adenosyl-methionine 3-amino-3-carboxypropyltransferase 7) (HvNAS7)
CL11397Contig1	7.25882	No Gene Ontology Hit
CL11405Contig1	7.25882	Putative immediate-early fungal elicitor protein CMPG1	AT1G66160.1	2e-36	D	U
CL11416Contig1	7.25882	B1065G12.16 protein (Putative PrMC3)
CL11418Contig1	7.25882	Arm repeat protein
CL11430Contig1	7.25882	No Gene Ontology Hit
CL11434Contig1	7.25882	No Gene Ontology Hit
CL11436Contig1	7.25882	No Gene Ontology Hit
CL11437Contig1	7.25882	No Gene Ontology Hit
CL11447Contig1	7.25882	Peroxidase 19 precursor (EC 1.11.1.7) (Atperox P19) (ATP51)	AT5G14130.1	3e-39	D	D
CL11458Contig1	7.25882	No Gene Ontology Hit
CL11460Contig1	7.25882	Cytochrome P450 71E1 (EC 1.14.13.68) (4-hydroxyphenylacetaldehyde oxime monooxygenase)	AT1G13080.2	9e-55	U	D
CL11480Contig1	7.25882	No Gene Ontology Hit
CL11485Contig1	7.25882	Delta(14)-sterol reductase (EC 1.3.1.70) (C-14 sterol reductase) (Sterol C14-reductase) (FACKEL protein)
CL11496Contig1	7.25882	No Gene Ontology Hit
CL11498Contig1	7.25882	No Gene Ontology Hit
CL11505Contig1	7.25882	Putative glucose transporter	AT4G02050.1	9e-70	D	D
CL11507Contig1	7.25882	ABC1 family protein-like	AT3G07700.2	2e-89	U
CL11530Contig1	7.25882	Glu-tRNA(Gln) amidotransferase subunit B (At1g48520/T1N15_12)	AT1G48520.1	2e-66	U	D
CL11538Contig1	7.25882	No Gene Ontology Hit
CL11544Contig1	7.25882	Putative serine carboxypeptidase	AT1G15000.1	1e-107	D	D
CL11548Contig1	7.25882	No Gene Ontology Hit
CL11559Contig1	7.25882	Putative integral membrane protein
CL11566Contig1	7.25882	OSJNBa0027O01.2 protein (OSJNBa0052P16.24 protein)	AT4G12310.1	5e-29	U	D
CL1156Contig2	7.25882	Protein kinase AFC2 (EC 2.7.1.-)	AT3G53570.4	5e-35		D
CL11573Contig1	7.25882	2-isopropylmalate synthase (EC 4.1.3.12) (Putative 2-isopropylmalate synthase; 30920-27612) (At1g74040/F2P9_9)
CL11576Contig1	7.25882	OSJNBa0086B14.3 protein	AT5G09450.1	1e-37	U
CL11577Contig1	7.25882	Putative GTP-binding protein
CL11586Contig1	7.25882	No Gene Ontology Hit
CL11594Contig1	7.25882	No Gene Ontology Hit
CL11602Contig1	7.25882	Putative sugar transporter (Alternative splicing product)
CL11611Contig1	7.25882	Putative nicotianamine aminotransferase A	AT5G53970.1	1e-45	U	U
CL11612Contig1	7.25882	OSJNBa0060P14.3 protein
CL11632Contig1	7.25882	No Gene Ontology Hit
CL11674Contig1	7.25882	No Gene Ontology Hit
CL11676Contig1	7.25882	No Gene Ontology Hit
CL11679Contig1	7.25882	No Gene Ontology Hit
CL11688Contig1	7.25882	P0460E08.34 protein (SIAH1 protein-like)
CL11689Contig1	7.25882	No Gene Ontology Hit
CL11691Contig1	7.25882	Glycerol-3-phosphate dehydrogenase-like protein
CL11704Contig1	7.25882	No Gene Ontology Hit
CL11705Contig1	7.25882	OSJNBb0118P14.5 protein
CL11713Contig1	7.25882	No Gene Ontology Hit
CL11716Contig1	7.25882	Putative phloem-specific lectin	AT1G80110.1	2e-27	U
CL11733Contig1	7.25882	No Gene Ontology Hit
CL11735Contig1	7.25882	AT5g19150/T24G5_50
CL11751Contig1	7.25882	OSJNBa0016N04.13 protein (OSJNBb0042I07.1 protein)
CL11758Contig1	7.25882	Hypothetical protein OSJNBa0081P02.1
CL11782Contig1	7.25882	Centromeric histone 3 (Histone H3)	AT5G10390.1	2e-28	D	U
CL11792Contig1	7.25882	No Gene Ontology Hit
CL11804Contig1	7.25882	No Gene Ontology Hit
CL11806Contig1	7.25882	Hypothetical protein F10N7.120 (Hypothetical protein AT4g32070)	AT5G20360.1	4e-31	U	U
CL11815Contig1	7.25882	NPH3 family protein	AT5G03250.1	9e-63	U	D
CL11817Contig1	7.25882	No Gene Ontology Hit
CL11819Contig1	7.25882	Putative kinesin heavy chain
CL11824Contig1	7.25882	No Gene Ontology Hit
CL11835Contig1	7.25882	No Gene Ontology Hit
CL11881Contig1	7.25882	No Gene Ontology Hit
CL11896Contig1	7.25882	Putative leishmanolysin-like protein
CL11897Contig1	7.25882	No Gene Ontology Hit
CL11905Contig1	7.25882	No Gene Ontology Hit
CL11907Contig1	7.25882	OSJNBa0088I22.13 protein	AT1G78490.1	2e-50	D	D
CL11931Contig1	7.25882	No Gene Ontology Hit
CL11932Contig1	7.25882	No Gene Ontology Hit	AT4G25660.1	1e-87	U	D
CL11941Contig1	7.25882	No Gene Ontology Hit	AT5G24600.1	4e-30		D
CL11943Contig1	7.25882	Putative sucrose phosphatase	AT2G35840.2	5e-55	U	U
CL11947Contig1	7.25882	Putative cytoskeletal protein-like protein
CL11948Contig1	7.25882	No Gene Ontology Hit
CL11949Contig1	7.25882	Putative DNA damage binding protein 1	AT4G05420.1	1e-134	U
CL11955Contig1	7.25882	Expressed protein
CL11962Contig1	7.25882	No Gene Ontology Hit
CL11975Contig1	7.25882	No Gene Ontology Hit
CL11976Contig1	7.25882	Putative SecA
CL11977Contig1	7.25882	Putative apyrase
CL11978Contig1	7.25882	No Gene Ontology Hit
CL11992Contig1	7.25882	Hypothetical protein P0503B05.32
CL11997Contig1	7.25882	No Gene Ontology Hit
CL11999Contig1	7.25882	Arm repeat protein
CL11Contig12	7.25882	Glutathione transferase (EC 2.5.1.18)	AT1G10370.1	7e-30	U	U
CL12009Contig1	7.25882	No Gene Ontology Hit	AT3G16830.1	1e-44	U	U
CL12020Contig1	7.25882	Putative N2,N2-dimethylguanosine tRNA methyltransferase	AT3G02320.1	4e-62	U	U
CL12032Contig1	7.25882	Solute carrier family 35, member F2
CL12033Contig1	7.25882	Putative serine/threonine protein kinase	AT2G45910.1	4e-69	U	U
CL12035Contig1	7.25882	Putative heat-shock protein (Putative lipase)
CL12044Contig1	7.25882	No Gene Ontology Hit
CL12050Contig1	7.25882	No Gene Ontology Hit
CL12066Contig1	7.25882	AT5g64600/MUB3_12
CL12069Contig1	7.25882	Putative pseudouridine synthase 1	AT1G20370.1	1e-38	U
CL12071Contig1	7.25882	No Gene Ontology Hit
CL12087Contig1	7.25882	Hypothetical protein At3g27460
CL12088Contig1	7.25882	No Gene Ontology Hit
CL12089Contig1	7.25882	Putative ubiquitin-specific protease	AT3G11910.1	1e-112	U
CL12105Contig1	7.25882	Putative cysteine protease	AT1G47128.1	4e-50	D	D
CL12107Contig1	7.25882	Putative PRX (Class III peroxidase 5 precursor) (EC 1.11.1.7)	AT3G50990.1	2e-34	D	D
CL12110Contig1	7.25882	HUA enhancer 2	AT2G06990.1	1e-131	U	U
CL12121Contig1	7.25882	No Gene Ontology Hit
CL12127Contig1	7.25882	Putative small nuclear ribonucleoprotein polypeptide E	AT2G18740.1	1e-39		U
CL12140Contig1	7.25882	Thaumatin-like pathogenesis-related protein 4 precursor
CL12142Contig1	7.25882	No Gene Ontology Hit
CL12143Contig1	7.25882	No Gene Ontology Hit
CL12144Contig1	7.25882	No Gene Ontology Hit
CL12152Contig1	7.25882	No Gene Ontology Hit
CL12154Contig1	7.25882	Putative peroxidase prx15	AT4G11290.1	1e-27	D	D
CL12171Contig1	7.25882	Putative cytochrome P450 monooxygenase
CL12174Contig1	7.25882	No Gene Ontology Hit
CL12178Contig1	7.25882	No Gene Ontology Hit	AT3G24180.2	6e-40	U
CL12179Contig1	7.25882	No Gene Ontology Hit
CL1217Contig1	7.25882	No Gene Ontology Hit
CL12181Contig1	7.25882	No Gene Ontology Hit
CL12183Contig1	7.25882	Putative AtRer1A
CL12184Contig1	7.25882	No Gene Ontology Hit
CL12197Contig1	7.25882	Hypothetical protein OJ1288_A07.5	AT2G43890.1	1e-31		U
CL12201Contig1	7.25882	No Gene Ontology Hit
CL12202Contig1	7.25882	Putative strictosidine synthase	AT3G57030.1	9e-68	U	U
CL12203Contig1	7.25882	No Gene Ontology Hit
CL12243Contig1	7.25882	No Gene Ontology Hit
CL12255Contig1	7.25882	Hypothetical protein OSJNBa0009L15.3 (Hypothetical protein OJ1045_C06.13)	AT3G16800.3	4e-29	U	U
CL12263Contig1	7.25882	No Gene Ontology Hit	AT5G36710.1	4e-33	D
CL1226Contig1	7.25882	OSJNBa0085I10.10 protein
CL1226Contig5	7.25882	No Gene Ontology Hit
CL12272Contig1	7.25882	Hypothetical protein OSJNBa0093E24.9
CL12292Contig1	7.25882	No Gene Ontology Hit
CL12294Contig1	7.25882	mRNA-associated protein mrnp 41 (Rae1 protein homolog)	AT1G49910.1	2e-35		U
CL12301Contig1	7.25882	No Gene Ontology Hit
CL12315Contig1	7.25882	Putative dihydrolipoamide S-acetyltransferase	AT1G54220.2	5e-31	U
CL12317Contig1	7.25882	No Gene Ontology Hit
CL1232Contig1	7.25882	Putative calcium binding protein	AT5G37770.1	2e-28		U
CL12330Contig1	7.25882	Hypothetical protein OJ1607A12.6	AT5G02940.1	8e-57	U	D
CL12342Contig1	7.25882	No Gene Ontology Hit
CL12344Contig1	7.25882	DNA-binding protein family-like
CL12348Contig1	7.25882	Putative stearoyl-acyl-carrier protein desaturase
CL12375Contig1	7.25882	No Gene Ontology Hit
CL12399Contig1	7.25882	Putative solute carrier family 17 (Anion/sugar transporter), member 5 (Putative Na+-dependen inorganic phosphate cotransporter)
CL123Contig8	7.25882	Xyloglucan endotransglycosylase (XET)	AT3G23730.1	2e-75	D	D
CL12402Contig1	7.25882	CRT/DRE binding factor 2
CL12408Contig1	7.25882	No Gene Ontology Hit
CL12429Contig1	7.25882	No Gene Ontology Hit
CL1244Contig4	7.25882	No Gene Ontology Hit
CL12450Contig1	7.25882	No Gene Ontology Hit
CL12451Contig1	7.25882	No Gene Ontology Hit
CL12465Contig1	7.25882	Putative myosin heavy chain PCR43
CL12466Contig1	7.25882	Putative sorbitol transporter	AT4G36670.1	2e-41	D
CL12469Contig1	7.25882	No Gene Ontology Hit	AT5G65650.1	3e-26		U
CL12476Contig1	7.25882	26S proteasome regulatory particle non-ATPase subunit12
CL12482Contig1	7.25882	Molybdenum cofactor biosynthesis protein Cnx1	AT5G20990.1	3e-74		U
CL12483Contig1	7.25882	Putative CDP-diacylglycerol synthetase
CL12486Contig1	7.25882	No Gene Ontology Hit
CL12487Contig1	7.25882	Argonaute protein	AT1G48410.2	1e-121	U	D
CL1248Contig2	7.25882	WRKY transcription factor 53 (Transcription factor WRKY12)	AT2G38470.1	4e-78	U	U
CL12490Contig1	7.25882	DNA ligase-like
CL12491Contig1	7.25882	Putative oligopeptidase B	AT1G50380.1	1e-88	U
CL12500Contig1	7.25882	No Gene Ontology Hit
CL12502Contig1	7.25882	OSJNBa0044K18.3 protein	AT4G37590.1	8e-32		U
CL12503Contig1	7.25882	No Gene Ontology Hit
CL12504Contig1	7.25882	No Gene Ontology Hit	AT4G03200.1	2e-52	U
CL12506Contig1	7.25882	No Gene Ontology Hit
CL12507Contig1	7.25882	Hypothetical protein	AT2G38110.1	2e-33	D	U
CL12509Contig1	7.25882	No Gene Ontology Hit
CL1251Contig3	7.25882	Putative cationic amino acid transporter (Putative amino acid permease)	AT1G17120.1	2e-42	D
CL12528Contig1	7.25882	No Gene Ontology Hit	AT3G61670.1	6e-52	U
CL12531Contig1	7.25882	No Gene Ontology Hit
CL1253Contig5	7.25882	Glycosyltransferase
CL12551Contig1	7.25882	No Gene Ontology Hit
CL12556Contig1	7.25882	No Gene Ontology Hit
CL12565Contig1	7.25882	OSJNBb0022F23.4 protein	AT1G66980.1	2e-26	U
CL12568Contig1	7.25882	No Gene Ontology Hit
CL12599Contig1	7.25882	Pre-mRNA cleavage factor I 25 kDa subunit (Cleavage and polyadenylation specific factor 5, 25 kD subunit)
CL1259Contig2	7.25882	OJ000223_09.9 protein (OSJNBa0081L15.19 protein)
CL12607Contig1	7.25882	No Gene Ontology Hit
CL12611Contig1	7.25882	No Gene Ontology Hit
CL12617Contig1	7.25882	No Gene Ontology Hit
CL12641Contig1	7.25882	Glycerol-3-phosphate dehydrogenase-like protein
CL12648Contig1	7.25882	No Gene Ontology Hit
CL12649Contig1	7.25882	No Gene Ontology Hit
CL12673Contig1	7.25882	Putative beta 1,3 glucan synthase	AT2G31960.1	5e-54	U
CL12674Contig1	7.25882	No Gene Ontology Hit
CL12683Contig1	7.25882	Arabidopsis thaliana genomic DNA, chromosome 3, BAC clone: T31J18	AT1G31830.2	5e-38		U
CL1268Contig4	7.25882	Putative small nuclear ribonucleoprotein D2
CL12709Contig1	7.25882	Initiator-binding protein
CL12710Contig1	7.25882	Hypothetical protein F21F14.40 (AT3g61870/F21F14_40)
CL12714Contig1	7.25882	No Gene Ontology Hit
CL12722Contig1	7.25882	Putative dex1 protein
CL12725Contig1	7.25882	At1g68530/T26J14_10	AT2G15090.1	8e-49	D	D
CL12726Contig1	7.25882	No Gene Ontology Hit
CL1280Contig2	7.25882	Putative AAA-metalloprotease FtsH	AT1G07510.1	6e-31	U
CL1285Contig3	7.25882	No Gene Ontology Hit
CL1287Contig2	7.25882	Xylanase inhibitor precursor
CL1312Contig3	7.25882	Putative 2:-hydroxyisoflavone reductase	AT4G34540.1	2e-28	U	U
CL131Contig10	7.25882	No Gene Ontology Hit
CL131Contig25	7.25882	No Gene Ontology Hit
CL1323Contig3	7.25882	No Gene Ontology Hit
CL1340Contig3	7.25882	No Gene Ontology Hit	AT5G24610.1	9e-49		U
CL1367Contig2	7.25882	OSJNBb0015G09.12 protein (OSJNBb0071D01.2 protein)
CL1367Contig5	7.25882	OSJNBb0015G09.12 protein (OSJNBb0071D01.2 protein)
CL1398Contig3	7.25882	No Gene Ontology Hit
CL13Contig19	7.25882	OSJNBa0019K04.9 protein
CL1426Contig2	7.25882	Putative dihydrolipoamide S-acetyltransferase	AT1G54220.2	1e-53	U
CL1429Contig1	7.25882	Putative ubiquitin-specific protease (Fragment)
CL142Contig13	7.25882	NAC-domain containing protein 29 (ANAC029) (NAC2) (NAC-LIKE, ACTIVATED BY AP3/PI protein) (NAP)	AT1G61110.1	2e-67	U	D
CL142Contig17	7.25882	NAC-domain containing protein 2 (ANAC002)	AT1G77450.1	4e-83	U	U
CL142Contig19	7.25882	No Gene Ontology Hit
CL1450Contig3	7.25882	Putative beta-1,3-glucanase	AT5G55180.1	1e-26		U
CL1454Contig2	7.25882	Putative 26S proteasome regulatory subunit
CL1474Contig2	7.25882	Serine/threonine protein kinase	AT4G04570.1	7e-47	U	D
CL1477Contig3	7.25882	Early nodulin
CL14Contig56	7.25882	Tetra-ubiquitin
CL1504Contig2	7.25882	Clathrin heavy chain, putative	AT3G08530.1	1e-125	U
CL1509Contig3	7.25882	Derlin-2 (Der1-like protein 2) (F-LANa)
CL1557Contig5	7.25882	Putative ripening-related protein	AT3G62040.1	3e-69		D
CL1571Contig2	7.25882	Polyphosphoinositide binding protein Ssh2p
CL1571Contig3	7.25882	Polyphosphoinositide binding protein Ssh2p
CL1594Contig2	7.25882	Putative lipase
CL1594Contig3	7.25882	Putative lipase
CL1610Contig2	7.25882	No Gene Ontology Hit
CL162Contig1	7.25882	Ferredoxin, chloroplast precursor
CL1659Contig4	7.25882	Putative dioscorin class A	AT2G28210.1	4e-60		D
CL16Contig10	7.25882	Carbonic anhydrase, chloroplast precursor (EC 4.2.1.1) (Carbonate dehydratase)	AT5G14740.2	8e-63	D	D
CL1702Contig3	7.25882	OSJNBa0032F06.16 protein
CL1743Contig2	7.25882	Putative pollen allergen
CL1769Contig2	7.25882	Syntaxin 52 (AtSYP52)
CL177Contig2	7.25882	No Gene Ontology Hit
CL1784Contig2	7.25882	Putative ABC transporter ATPase; 10053-12032 (Putative ABC transporter ATPase) (Plastid SufC-like protein)
CL1789Contig3	7.25882	Kinase-like protein
CL1801Contig2	7.25882	Squalene synthase	AT4G34650.1	8e-69	U	D
CL1822Contig4	7.25882	18S subunit ribosomal protein (Fragment)	AT1G32540.2	2e-28	D
CL1830Contig2	7.25882	Putative cationic peroxidase isozyme 38K
CL1834Contig3	7.25882	No Gene Ontology Hit
CL1850Contig3	7.25882	No Gene Ontology Hit	AT4G37540.1	1e-38	D	D
CL1881Contig2	7.25882	No Gene Ontology Hit
CL1893Contig2	7.25882	Hypothetical protein OJ1729_E02.7
CL1898Contig5	7.25882	No Gene Ontology Hit
CL1898Contig6	7.25882	No Gene Ontology Hit
CL1905Contig4	7.25882	No Gene Ontology Hit
CL1921Contig3	7.25882	RIKEN cDNA 0610039A15 (Mus musculus adult male kidney cDNA, RIKEN full-length enriched library, clone:0610039A15 product:weakly similar to CG6750 PROTEIN)
CL1934Contig2	7.25882	Putative peptide methionine sulfoxide reductase	AT5G07470.1	9e-30		U
CL1937Contig4	7.25882	Cell Division Protein AAA ATPase family
CL1962Contig2	7.25882	Hypothetical protein F16A16.120 (Hypothetical protein AT4g28770)
CL1971Contig1	7.25882	Cytochrome P450	AT5G42590.1	1e-28	U	U
CL1978Contig3	7.25882	No Gene Ontology Hit
CL1Contig239	7.25882	Histone H2B.2	AT3G45980.1	2e-38	D	D
CL1Contig267	7.25882	No Gene Ontology Hit
CL1Contig395	7.25882	Histone H2B	AT2G28720.1	3e-45	D	U
CL1Contig403	7.25882	Histone H2A.2.2	AT5G02560.1	4e-36	U	D
CL2003Contig3	7.25882	OSJNBa0074L08.23 protein (OSJNBa0081C01.11 protein)	AT5G49360.1	3e-50	D	D
CL2007Contig2	7.25882	Putative zinc finger protein	AT1G70790.1	5e-47		D
CL2025Contig2	7.25882	Putative uroporphyrinogen decarboxylase	AT3G14930.3	4e-60	D	D
CL2068Contig3	7.25882	Ripening-related protein-like	AT3G62040.1	4e-63		D
CL2085Contig2	7.25882	Putative lipase
CL20Contig15	7.25882	EF-hand calcium binding protein-like (At5g04170)	AT3G10300.3	4e-62		U
CL20Contig29	7.25882	No Gene Ontology Hit
CL2104Contig1	7.25882	Putative nodulin-like protein 5NG4	AT3G53210.1	4e-42	D	U
CL2106Contig2	7.25882	Calmodulin-like protein	AT4G20780.1	6e-31	D
CL2118Contig2	7.25882	Putative acyl-CoA synthetase	AT1G64400.1	1e-35	U	D
CL2122Contig1	7.25882	Putative 60S ribosomal protein L1
CL2133Contig2	7.25882	Calcium-dependent protein kinase CPK1 adapter protein 2-like
CL2165Contig2	7.25882	Ankyrin-like protein-like protein	AT3G04710.2	5e-31	U
CL2166Contig1	7.25882	F12P19.3 [imported]-Arabidopsis thaliana
CL2179Contig2	7.25882	Putative vesicle-associated membrane protein-associated protein
CL2216Contig2	7.25882	No Gene Ontology Hit	AT1G55360.1	1e-64		D
CL2224Contig2	7.25882	No Gene Ontology Hit
CL2228Contig1	7.25882	No Gene Ontology Hit
CL223Contig3	7.25882	No Gene Ontology Hit
CL2258Contig1	7.25882	Copine I-like	AT5G63970.2	9e-65		D
CL2278Contig2	7.25882	Hypothetical protein zgc:112182	AT1G50670.1	7e-76		U
CL2279Contig2	7.25882	No Gene Ontology Hit
CL2296Contig2	7.25882	Putative serine/threonine kinase	AT5G10930.1	2e-66	U	D
CL2327Contig4	7.25882	No Gene Ontology Hit
CL2359Contig4	7.25882	Putative RNA binding protein
CL2399Contig2	7.25882	No Gene Ontology Hit
CL2402Contig4	7.25882	3:-N-debenzoyltaxol N-benzoyltransferase-like
CL2404Contig3	7.25882	OSJNBa0042I15.9 protein	AT3G10570.1	2e-57	U	D
CL2427Contig1	7.25882	Hypothetical protein	AT5G02740.1	3e-30		U
CL2447Contig3	7.25882	No Gene Ontology Hit
CL2451Contig1	7.25882	Hypothetical protein P0698H10.18 (Hypothetical protein P0518C01.44)	AT1G07570.1	3e-55	U	U
CL2486Contig1	7.25882	Probable prefoldin subunit 4 (VIP3 protein)
CL2487Contig2	7.25882	No Gene Ontology Hit
CL2562Contig1	7.25882	Hypothetical protein P0453H04.34-1
CL2572Contig1	7.25882	OSJNBa0036B21.13 protein	AT1G34210.1	1e-140	U	D
CL2574Contig3	7.25882	No Gene Ontology Hit
CL2589Contig3	7.25882	Putative phytosulfokine receptor
CL2606Contig3	7.25882	Putative pectinesterase
CL2607Contig2	7.25882	CAP protein
CL2675Contig1	7.25882	Cytochrome b5 isoform 1	AT5G48810.1	5e-30		D
CL2720Contig2	7.25882	No Gene Ontology Hit
CL2750Contig3	7.25882	Putative thioredoxin-like protein
CL2775Contig1	7.25882	Putative DEAD box-like RNA helicase
CL2783Contig2	7.25882	Putative SC35-like splicing factor SCL30a	AT1G55310.2	7e-34		D
CL2789Contig1	7.25882	Hypothetical protein OSJNBa0079H23.16	AT2G01270.1	3e-65		D
CL27Contig11	7.25882	No Gene Ontology Hit
CL27Contig16	7.25882	No Gene Ontology Hit
CL27Contig18	7.25882	No Gene Ontology Hit
CL27Contig5	7.25882	No Gene Ontology Hit
CL2816Contig1	7.25882	No Gene Ontology Hit
CL2833Contig3	7.25882	OSJNBa0041A02.17 protein	AT5G35980.2	1e-92	U
CL2837Contig2	7.25882	OSJNBa0084K01.13 protein
CL2839Contig3	7.25882	Putative TATA box-binding protein associated factor 10
CL2845Contig4	7.25882	Putative ethylene-induced esterase	AT2G23580.1	7e-56	U	U
CL2848Contig3	7.25882	Putative bacterial-induced peroxidase (Class III peroxidase 27 precursor) (EC 1.11.1.7)	AT3G50990.1	2e-45	D	D
CL2848Contig4	7.25882	No Gene Ontology Hit
CL2851Contig3	7.25882	50S ribosomal protein L4	AT2G20060.1	4e-42	U	D
CL2860Contig1	7.25882	No Gene Ontology Hit
CL2890Contig1	7.25882	Mak3 protein-like protein	AT5G11340.1	3e-47		D
CL2895Contig2	7.25882	No Gene Ontology Hit
CL289Contig7	7.25882	Dehydrin 7
CL2926Contig2	7.25882	No Gene Ontology Hit
CL2927Contig2	7.25882	Putative chalcone synthase	AT5G13930.1	2e-31	U	U
CL2944Contig3	7.25882	No Gene Ontology Hit
CL2971Contig3	7.25882	No Gene Ontology Hit
CL2Contig47	7.25882	Chlorophyll a/b-binding protein WCAB precursor	AT3G27690.1	1e-112	D	D
CL3007Contig1	7.25882	Zinc finger protein ZFP-like	AT5G22920.1	2e-39	U	D
CL3007Contig3	7.25882	Zinc finger protein ZFP-like	AT5G22920.1	3e-75	U	D
CL3029Contig1	7.25882	No Gene Ontology Hit
CL3033Contig1	7.25882	No Gene Ontology Hit
CL3035Contig2	7.25882	Similar to stem rust resistance protein	AT1G11330.1	9e-28	U	U
CL3099Contig1	7.25882	Putative prolylcarboxypeptidase isoform 1	AT5G22860.2	2e-55	U	D
CL3102Contig2	7.25882	Putative TOM1 protein
CL3123Contig2	7.25882	No Gene Ontology Hit
CL3134Contig2	7.25882	No Gene Ontology Hit
CL3142Contig1	7.25882	Putative peroxidase (Class III peroxidase 116 precursor) (EC 1.11.1.7)	AT5G51890.1	5e-33	D	D
CL3189Contig1	7.25882	Putative cinnamyl alcohol dehydrogenase	AT1G72680.1	3e-94	U	U
CL3207Contig2	7.25882	No Gene Ontology Hit
CL3219Contig2	7.25882	Putative bacterial-induced peroxidase (Class III peroxidase 88 precursor) (EC 1.11.1.7)	AT3G50990.1	7e-36	D	D
CL3220Contig3	7.25882	No Gene Ontology Hit
CL3232Contig1	7.25882	No Gene Ontology Hit
CL324Contig5	7.25882	No Gene Ontology Hit
CL3271Contig1	7.25882	Putative small nuclear ribonucleoprotein polypeptide F
CL329Contig2	7.25882	Beta-D-glucan exohydrolase
CL3337Contig1	7.25882	Glycogenin-like protein	AT1G77130.1	1e-126	U
CL3348Contig4	7.25882	Putative CPRD2	AT5G44390.1	3e-39	U	U
CL3359Contig3	7.25882	Hypothetical protein OSJNBb0014K18.11
CL337Contig1	7.25882	No Gene Ontology Hit
CL3380Contig1	7.25882	No Gene Ontology Hit
CL33Contig14	7.25882	No Gene Ontology Hit
CL3409Contig2	7.25882	Putative cytochrome P450 90C1
CL3442Contig2	7.25882	Similarity to receptor protein kinase	AT4G13340.1	1e-36	D	D
CL3443Contig1	7.25882	No Gene Ontology Hit	AT1G03600.1	5e-35	D	D
CL3528Contig2	7.25882	No Gene Ontology Hit
CL3557Contig2	7.25882	Receptor kinase	AT5G39020.1	2e-34	U	D
CL3573Contig3	7.25882	Putative ABI3-interacting protein 2, AIP2
CL3605Contig2	7.25882	No Gene Ontology Hit
CL3617Contig2	7.25882	No Gene Ontology Hit
CL3623Contig1	7.25882	BZIP transcription factor-like
CL3630Contig2	7.25882	Putative sterol 4-alpha-methyl-oxidase
CL3661Contig2	7.25882	Transcriptional co-repressor-like
CL366Contig3	7.25882	No Gene Ontology Hit
CL368Contig6	7.25882	No Gene Ontology Hit
CL3703Contig2	7.25882	Thylakoid membrane phosphoprotein 14 kDa, chloroplast precursor
CL3711Contig2	7.25882	Zeta1-COP (Coatomer zeta1 subunit)
CL3715Contig2	7.25882	Putative enoyl-CoA-hydratase	AT5G65940.2	3e-32	U	D
CL3717Contig1	7.25882	No Gene Ontology Hit
CL3718Contig1	7.25882	No Gene Ontology Hit
CL372Contig1	7.25882	Putative potassium channel beta subunit
CL3734Contig2	7.25882	No Gene Ontology Hit
CL3738Contig2	7.25882	No Gene Ontology Hit
CL3779Contig3	7.25882	OSJNBb0034G17.7 protein
CL3785Contig2	7.25882	Adaptin N terminal region, putative	AT4G31490.1	5e-68	U	U
CL3791Contig3	7.25882	No Gene Ontology Hit	AT5G40500.1	5e-32	D
CL382Contig2	7.25882	Pyruvate dehydrogenase E1 beta subunit isoform 1 (EC 1.2.4.1)	AT2G34590.1	2e-44		D
CL3864Contig1	7.25882	No Gene Ontology Hit
CL3906Contig2	7.25882	Expressed protein (Hypothetical protein At2g42780) (At2g42780/F7D19.22)
CL3927Contig2	7.25882	POZ domain protein family-like	AT1G55760.1	3e-83	U
CL3950Contig2	7.25882	Hypothetical protein OSJNBa0093M23.12
CL3960Contig1	7.25882	Kinase-like protein	AT3G27260.1	3e-49	U
CL3Contig38	7.25882	No Gene Ontology Hit
CL408Contig6	7.25882	Quinone-oxidoreductase QR2	AT4G36750.1	2e-61	D	D
CL4090Contig3	7.25882	No Gene Ontology Hit
CL4103Contig1	7.25882	Putative pollen allergen
CL4157Contig1	7.25882	No Gene Ontology Hit	AT2G46220.1	3e-46		D
CL415Contig5	7.25882	Histone H1 WH1B.1
CL4231Contig2	7.25882	Hypothetical protein At5g18650	AT5G22920.1	3e-87	D	D
CL4239Contig2	7.25882	No Gene Ontology Hit
CL4248Contig1	7.25882	No Gene Ontology Hit
CL4249Contig1	7.25882	Putative microtubule-associated protein (EC 3.6.1.34) (Fragment)	AT2G05630.1	2e-32	D	U
CL4253Contig3	7.25882	No Gene Ontology Hit
CL4288Contig2	7.25882	Oxysterol-binding protein-like	AT4G25850.1	1e-54		U
CL4301Contig3	7.25882	Putative CER1	AT1G02190.1	3e-64	U	U
CL4344Contig1	7.25882	Putative germin-like protein	AT1G09560.1	2e-37	D	U
CL4366Contig2	7.25882	No Gene Ontology Hit
CL4378Contig3	7.25882	Putative clathrin-adaptor medium chain apm 4	AT1G60780.1	4e-31		D
CL4388Contig1	7.25882	Progesterone 5-beta-reductase, putative (Expressed protein)
CL43Contig6	7.25882	No Gene Ontology Hit	AT2G39050.1	3e-44	U	U
CL4406Contig2	7.25882	Protein-tyrosine phosphatase	AT1G71860.3	1e-34		D
CL441Contig4	7.25882	Phosphoglycerate kinase, chloroplast precursor (EC 2.7.2.3)	AT1G56190.1	4e-35	D	D
CL4449Contig1	7.25882	Putative NEP1-interacting protein
CL4453Contig2	7.25882	Hypothetical protein OSJNBa0009H03.25 (Hypothetical protein OJ1190_B07.8)	AT1G59830.1	1e-80		D
CL4483Contig2	7.25882	Putative latex protein allergen	AT2G26560.1	1e-57		U
CL4541Contig1	7.25882	U2 snRNP auxiliary factor, small subunit
CL455Contig5	7.25882	RAB1C	AT5G03520.2	3e-29		U
CL4577Contig2	7.25882	Putative phytosulfokine receptor	AT1G33590.1	2e-26	D
CL4606Contig1	7.25882	No Gene Ontology Hit
CL4609Contig3	7.25882	Putative amino acid transporter A1
CL4640Contig1	7.25882	Hypothetical protein OSJNBa0027P10.16	AT2G44740.1	3e-44	D	D
CL4669Contig1	7.25882	Annexin	AT1G35720.1	1e-27	U	U
CL4678Contig1	7.25882	No Gene Ontology Hit
CL468Contig1	7.25882	No Gene Ontology Hit
CL4697Contig2	7.25882	No Gene Ontology Hit
CL470Contig1	7.25882	No Gene Ontology Hit
CL4720Contig2	7.25882	Putative ubiquitin-specific protease 6	AT1G51710.1	2e-66	U
CL4729Contig2	7.25882	Hypothetical protein	AT2G01220.1	1e-139	U
CL4729Contig3	7.25882	Hypothetical protein P0034C09.16-1	AT2G01220.1	1e-70	U
CL4780Contig2	7.25882	Putative BTB/POZ domain-containing protein
CL4793Contig2	7.25882	Proline transporter	AT3G55740.2	8e-41	D
CL4807Contig2	7.25882	No Gene Ontology Hit
CL4816Contig1	7.25882	No Gene Ontology Hit
CL4853Contig1	7.25882	Putative male sterility 1 protein
CL4876Contig1	7.25882	Caffeic acid O-methyltransferase (EC 2.1.1.6)	AT5G54160.1	2e-96	U	D
CL4891Contig2	7.25882	No Gene Ontology Hit	AT3G57090.1	2e-49		U
CL4924Contig2	7.25882	Cinnamoyl-CoA reductase (EC 1.2.1.44)	AT1G80820.1	4e-35	U
CL4955Contig1	7.25882	No Gene Ontology Hit
CL4955Contig2	7.25882	Putative WRKY transcription factor
CL496Contig1	7.25882	SGT1	AT4G11260.1	1e-54	U
CL4971Contig1	7.25882	Putative mitochondrial half-ABC transporter	AT4G28620.1	8e-40	U
CL4985Contig2	7.25882	No Gene Ontology Hit
CL5001Contig2	7.25882	Putative MYB29 protein	AT3G09600.2	2e-35	U	D
CL5006Contig2	7.25882	Putative dihydrolipoamide acetyltransferase	AT3G25860.1	6e-36	D	D
CL5032Contig1	7.25882	No Gene Ontology Hit
CL5032Contig2	7.25882	No Gene Ontology Hit
CL504Contig2	7.25882	T22N4.8 protein (T4P13.3 protein) (Hypersensitive-induced response protein)	AT3G01290.1	3e-43	D	D
CL5086Contig1	7.25882	Putative Altered Response to Gravity	AT1G68370.1	1e-108		U
CL5099Contig1	7.25882	No Gene Ontology Hit
CL5111Contig2	7.25882	Dihydrolipoamide S-acetyltransferase, putative; 19109-21166 (At1g34430/F7P12_2)	AT3G25860.1	1e-43	D	D
CL5138Contig1	7.25882	Putative cytochrome c oxidoreductase	AT4G15920.1	7e-39	D	D
CL5178Contig2	7.25882	No Gene Ontology Hit
CL5208Contig2	7.25882	OSJNBb0118P14.4 protein
CL5218Contig2	7.25882	BHLH transcription factor, putative
CL5220Contig3	7.25882	Putative AG-motif binding protein-4
CL5221Contig2	7.25882	Putative synaptobrevin-like protein	AT5G22360.1	9e-57		U
CL5283Contig1	7.25882	Tryptophan synthase beta-subunit	AT4G27070.1	4e-79		U
CL528Contig1	7.25882	Putative heat shock protein	AT1G79920.2	1e-72	U	U
CL5293Contig2	7.25882	Hypothetical protein OSJNBa0078O01.6	AT5G01520.1	9e-68	U
CL5307Contig1	7.25882	RNA recognition motif. (A.k.a. RRM, RBD, or RNP domain), putative
CL5307Contig2	7.25882	RNA recognition motif. (A.k.a. RRM, RBD, or RNP domain), putative
CL5309Contig2	7.25882	Putative NPR1
CL5346Contig2	7.25882	Yippee-like protein 1 (DGL-1) (Mdgl-1)	AT3G11230.1	6e-28		D
CL5364Contig2	7.25882	Putative receptor kinase
CL5386Contig2	7.25882	Putative AP2 domain containing protein
CL5392Contig2	7.25882	No Gene Ontology Hit
CL5398Contig1	7.25882	Putative solute carrier family 17 (Anion/sugar transporter), member 5 (Putative Na+-dependen inorganic phosphate cotransporter)
CL5436Contig2	7.25882	No Gene Ontology Hit
CL5444Contig2	7.25882	Centrin	AT3G56800.1	1e-32	D	D
CL5474Contig2	7.25882	No Gene Ontology Hit
CL5480Contig1	7.25882	Putative very-long-chain fatty acid condensing enzyme CUT1	AT2G26250.1	1e-110	D	U
CL5486Contig2	7.25882	No Gene Ontology Hit
CL5492Contig1	7.25882	Putative peroxidase (Class III peroxidase 106 precursor) (EC 1.11.1.7)	AT5G51890.1	6e-35	D	D
CL5495Contig2	7.25882	F23A5.14 protein
CL5499Contig1	7.25882	No Gene Ontology Hit
CL5499Contig2	7.25882	No Gene Ontology Hit
CL5524Contig1	7.25882	Putative potassium channel protein	AT5G55630.2	6e-36		D
CL5524Contig2	7.25882	Putative potassium channel protein	AT5G55630.2	6e-34		D
CL5556Contig2	7.25882	No Gene Ontology Hit
CL5602Contig2	7.25882	No Gene Ontology Hit
CL5604Contig2	7.25882	Aldo/keto reductase family-like protein
CL5606Contig2	7.25882	Putative phosphate transport protein, mitochondrial
CL561Contig4	7.25882	Putative annexin P35	AT1G35720.1	8e-49	U	U
CL5630Contig1	7.25882	Tic20-like protein
CL5651Contig1	7.25882	No Gene Ontology Hit
CL5676Contig1	7.25882	No Gene Ontology Hit
CL5676Contig2	7.25882	No Gene Ontology Hit
CL5690Contig1	7.25882	No Gene Ontology Hit
CL5700Contig1	7.25882	No Gene Ontology Hit
CL5700Contig2	7.25882	No Gene Ontology Hit
CL5736Contig1	7.25882	Putative inositol 1,3,4-trisphosphate 5/6-kinase (Putative inositol phosphate kinase)
CL5748Contig1	7.25882	No Gene Ontology Hit
CL5759Contig1	7.25882	Putative RNA 3:-terminal phosphate cyclase
CL5770Contig2	7.25882	No Gene Ontology Hit
CL5807Contig1	7.25882	Putative eukaryotic peptide chain release factor subunit 1-3 (ERF1-3)	AT5G47880.2	1e-118	U	U
CL5852Contig2	7.25882	Putative adhesion of calyx edges protein ACE	AT1G72970.1	1e-89		D
CL5869Contig1	7.25882	Arabidopsis thaliana genomic DNA, chromosome 5, P1 clone:MFB16	AT4G24970.1	6e-79	U	D
CL5878Contig1	7.25882	No Gene Ontology Hit
CL5891Contig1	7.25882	No Gene Ontology Hit
CL5957Contig2	7.25882	Zinc-finger protein C60910-like
CL5997Contig2	7.25882	No Gene Ontology Hit
CL5Contig10	7.25882	No Gene Ontology Hit
CL6000Contig1	7.25882	No Gene Ontology Hit
CL6021Contig1	7.25882	Homeodomain leucine zipper protein hox1	AT4G16780.1	4e-33	D	U
CL604Contig3	7.25882	No Gene Ontology Hit
CL6055Contig1	7.25882	Hypothetical protein OSJNBa0047P18.30 (Hypothetical protein OJ1439_F07.2)
CL6098Contig1	7.25882	Putative iron superoxide dismutase	AT5G51100.1	3e-43		U
CL6116Contig1	7.25882	Putative water stress induced tonoplast intrinsic protein (Putative aquaporin)	AT3G54820.1	4e-36	U	U
CL6118Contig1	7.25882	Putative hydroxycinnamoyl transferase	AT5G01210.1	9e-48	D	D
CL6118Contig2	7.25882	Putative hydroxycinnamoyl transferase	AT5G01210.1	8e-41	D	D
CL6135Contig2	7.25882	No Gene Ontology Hit
CL6180Contig1	7.25882	Putative pantothenate kinase 4	AT4G32180.1	3e-58	U
CL6210Contig1	7.25882	No Gene Ontology Hit
CL6212Contig2	7.25882	Putative cinnamyl alcohol dehydrogenase	AT5G19440.1	2e-49	U	U
CL6215Contig1	7.25882	Expressed protein (Hypothetical protein At2g38320)
CL6239Contig2	7.25882	Putative TATA box binding protein-associated factor
CL6247Contig1	7.25882	No Gene Ontology Hit
CL6247Contig2	7.25882	No Gene Ontology Hit
CL6254Contig1	7.25882	Hypothetical protein P0489B03.12-1 (Hypothetical protein P0679C12.2-1)
CL6273Contig1	7.25882	Harpin binding protein 1
CL6349Contig2	7.25882	(S)-norcoclaurine synthase (EC 4.2.1.78)
CL6355Contig1	7.25882	Hypothetical protein OSJNBb0108E17.2	AT1G47128.1	1e-45	D	D
CL638Contig4	7.25882	Calcium-dependent protein kinase	AT4G09570.1	3e-79	U	U
CL6397Contig2	7.25882	No Gene Ontology Hit
CL6410Contig1	7.25882	Putative chromosome condensation factor
CL6445Contig1	7.25882	Putative inositol phosphate kinase
CL644Contig4	7.25882	Putative susceptibility homeodomain transcription factor	AT1G09310.1	1e-37	U
CL6457Contig1	7.25882	Putative Tic62 protein	AT2G34460.1	1e-77		D
CL6457Contig2	7.25882	Putative Tic62 protein	AT2G34460.1	1e-56		D
CL6467Contig2	7.25882	Putative cytochrome P450	AT4G37370.1	2e-41	D	U
CL6477Contig1	7.25882	No Gene Ontology Hit
CL648Contig3	7.25882	No Gene Ontology Hit
CL649Contig7	7.25882	Germin-like protein precursor	AT1G09560.1	1e-51	D	U
CL6510Contig1	7.25882	No Gene Ontology Hit
CL6529Contig2	7.25882	No Gene Ontology Hit
CL6546Contig2	7.25882	No Gene Ontology Hit
CL6581Contig2	7.25882	Putative calcium-dependent protein kinase	AT5G66210.1	2e-64	U	U
CL65Contig6	7.25882	No Gene Ontology Hit
CL6644Contig1	7.25882	No Gene Ontology Hit
CL6674Contig2	7.25882	Class III peroxidase 137 precursor (EC 1.11.1.7)
CL6693Contig1	7.25882	Putative glucan endo-1,3-beta-D-glucosidase	AT3G57270.1	9e-38	D	U
CL6700Contig2	7.25882	Putative polygalacturonase-inhibiting protein precursor	AT5G06860.1	2e-32	D	U
CL6704Contig2	7.25882	No Gene Ontology Hit
CL6721Contig1	7.25882	Hypothetical protein F28O16.10
CL6732Contig1	7.25882	Monooxygenase 2 (MO2)
CL6742Contig2	7.25882	Hypothetical protein At5g01020/F7J8_5	AT1G61590.1	3e-45	U	U
CL6781Contig1	7.25882	Putative adapter protein SPIKE1
CL6784Contig1	7.25882	Guanylate kinase (GK-1)
CL6787Contig1	7.25882	No Gene Ontology Hit
CL6823Contig1	7.25882	HVA22 protein
CL682Contig3	7.25882	Chalcone synthase	AT5G13930.1	2e-77	U	U
CL683Contig3	7.25882	Putative universal stress protein USP1
CL6855Contig1	7.25882	No Gene Ontology Hit
CL6875Contig1	7.25882	Putative fatty acid elongase 3-ketoacyl-CoA synthase	AT5G04530.1	7e-80	D	D
CL6888Contig2	7.25882	No Gene Ontology Hit
CL6899Contig2	7.25882	Putative nuclear protein
CL6905Contig1	7.25882	Transcription factor HBP-1b(c1) (Fragment)	AT1G22070.1	2e-65	U	U
CL6945Contig1	7.25882	OSJNBa0072D21.7 protein
CL6999Contig1	7.25882	No Gene Ontology Hit
CL6Contig96	7.25882	OJ990528_30.6 protein (OSJNBb0091E11.1 protein)
CL7002Contig1	7.25882	Exocyst complex component Sec5	AT1G76850.1	8e-56	U
CL7014Contig1	7.25882	No Gene Ontology Hit
CL7015Contig1	7.25882	Putative vesicle-associated membrane protein-associated protein
CL7018Contig1	7.25882	Putative hematopoietic-specific IL-2 deubiquitinating enzyme
CL7027Contig1	7.25882	No Gene Ontology Hit
CL7049Contig1	7.25882	Nicotianamine synthase 1 (EC 2.5.1.43) (S-adenosyl-L-methionine:S-adenosyl-L-methionine:S-adenosyl-methionine 3-amino-3-carboxypropyltransferase 1) (HvNAS1)
CL704Contig1	7.25882	Legumin-like protein
CL704Contig3	7.25882	No Gene Ontology Hit
CL7085Contig1	7.25882	Putative MAP kinase kinase	AT1G73500.1	8e-66	U	U
CL7175Contig1	7.25882	No Gene Ontology Hit
CL7280Contig1	7.25882	Hypothetical RanBP2-type zinc-finger protein At1g67325
CL7285Contig2	7.25882	No Gene Ontology Hit
CL7309Contig1	7.25882	No Gene Ontology Hit
CL730Contig4	7.25882	No Gene Ontology Hit
CL731Contig1	7.25882	No Gene Ontology Hit
CL7331Contig1	7.25882	No Gene Ontology Hit
CL7335Contig1	7.25882	No Gene Ontology Hit
CL7339Contig2	7.25882	Putative polypyrimidine tract-binding protein homolog
CL7344Contig1	7.25882	No Gene Ontology Hit
CL7354Contig1	7.25882	Membrane-associated salt-inducible protein like (Fragment)
CL7373Contig1	7.25882	Putative chloroplast-targeted beta-amylase
CL7411Contig2	7.25882	Potyvirus VPg interacting protein
CL7493Contig1	7.25882	No Gene Ontology Hit
CL74Contig3	7.25882	Phosphoethanolamine N-methyltransferase (EC 2.1.1.103)	AT1G48600.1	8e-91	U	D
CL7512Contig1	7.25882	No Gene Ontology Hit
CL754Contig1	7.25882	Endochitinase precursor	AT2G43590.1	2e-31	U	U
CL7552Contig2	7.25882	AT5g19390/F7K24_140	AT5G12150.1	1e-67	U
CL7554Contig1	7.25882	No Gene Ontology Hit
CL7557Contig1	7.25882	RPT2-like protein	AT2G30520.1	2e-42		D
CL7575Contig1	7.25882	No Gene Ontology Hit
CL7640Contig1	7.25882	GHMP kinase-like protein	AT4G16130.1	1e-64	U	D
CL7653Contig1	7.25882	Hypothetical protein P0015E04.4	AT1G31170.1	8e-41		D
CL7658Contig1	7.25882	Putative translation elongation factor P
CL7667Contig2	7.25882	Putative PIR7A protein	AT4G09900.1	7e-67	U	D
CL7694Contig1	7.25882	No Gene Ontology Hit
CL7695Contig1	7.25882	Putative multidrug resistance protein	AT1G67940.1	3e-49		U
CL7714Contig1	7.25882	No Gene Ontology Hit
CL772Contig3	7.25882	No Gene Ontology Hit
CL7734Contig1	7.25882	No Gene Ontology Hit
CL7833Contig1	7.25882	Protoporphyrinogen oxidase I
CL7836Contig1	7.25882	DNA-binding protein (Fragment)
CL7860Contig1	7.25882	Sucrose-phosphate synthase (EC 2.4.1.14)	AT5G20280.1	6e-70	U	U
CL7878Contig1	7.25882	Hypothetical protein C135ERIPDK	AT2G44770.1	2e-35		U
CL7903Contig1	7.25882	No Gene Ontology Hit
CL7957Contig1	7.25882	Putative multidrug-resistance associated protein	AT3G13100.1	1e-100	U	U
CL7989Contig1	7.25882	Protein kinase CDG1-like
CL79Contig23	7.25882	Phenylalanine ammonia-lyase (EC 4.3.1.5) (Fragment)	AT2G37040.1	1e-133	U	U
CL8011Contig1	7.25882	No Gene Ontology Hit
CL8018Contig1	7.25882	:GTP cyclohydrolase II/3,4-dihydroxy-2-butanone-4-phosphate synthase:	AT5G59750.1	4e-38		D
CL8039Contig1	7.25882	No Gene Ontology Hit
CL8078Contig1	7.25882	No Gene Ontology Hit
CL8080Contig1	7.25882	Putative beta-1,3-glucanase	AT5G58090.1	1e-102	U	U
CL808Contig4	7.25882	Putative succinate dehydrogenase flavoprotein alpha subunit	AT5G66760.1	2e-77	U	U
CL8103Contig1	7.25882	Hypothetical protein AT4g30310
CL8129Contig1	7.25882	No Gene Ontology Hit
CL8148Contig1	7.25882	No Gene Ontology Hit
CL8159Contig1	7.25882	Putative AP2-domain transcriptional regulator	AT1G22190.1	2e-26	D	U
CL8233Contig1	7.25882	Putative diacylglycerol kinase	AT2G18730.1	2e-33		U
CL8251Contig1	7.25882	Nuclear division RFT1-like protein
CL8253Contig1	7.25882	No Gene Ontology Hit
CL8268Contig1	7.25882	No Gene Ontology Hit
CL8277Contig1	7.25882	Putative ERD4 protein	AT1G30360.1	1e-30	U	U
CL8309Contig1	7.25882	No Gene Ontology Hit
CL830Contig3	7.25882	RAB1Y (Fragment)	AT3G09910.1	4e-36	U
CL830Contig4	7.25882	RAB1Y (Fragment)	AT3G53610.2	6e-45	U	D
CL8327Contig1	7.25882	No Gene Ontology Hit
CL836Contig4	7.25882	4-coumarate--CoA ligase 4CL3 (EC 6.2.1.12)
CL8409Contig1	7.25882	No Gene Ontology Hit
CL8414Contig1	7.25882	Putative carnitine/acylcarnitine translocase
CL8485Contig1	7.25882	No Gene Ontology Hit
CL8487Contig1	7.25882	Putative GTP-binding protein
CL8539Contig1	7.25882	Putative serine peptidase	AT4G36190.1	5e-40	U	U
CL8547Contig1	7.25882	Putative meiotic serine proteinase	AT4G30020.1	3e-76	U	D
CL8550Contig1	7.25882	Nicotianamine synthase-like 5 protein (HvNAS5)
CL8562Contig1	7.25882	No Gene Ontology Hit
CL856Contig1	7.25882	Putative nuclear antigen-like protein (Nuclear RNA binding protein) (AT4g16830/dl4440w)
CL8600Contig1	7.25882	Hypothetical protein P0698H10.18 (Hypothetical protein P0518C01.44)	AT2G39660.1	4e-35	U	U
CL8609Contig1	7.25882	Diphenol oxidase laccase	AT2G30210.1	1e-79		D
CL8644Contig1	7.25882	No Gene Ontology Hit
CL8649Contig1	7.25882	Putative 50S ribosomal protein L17
CL866Contig2	7.25882	Putative GPI-anchor transamidase	AT1G08750.3	4e-92		U
CL8731Contig1	7.25882	LAs17 Binding protein-like
CL8733Contig1	7.25882	Putative insulin degrading enzyme	AT2G41790.1	1e-110	U
CL8737Contig1	7.25882	Fatty acid hydroperoxide lyase	AT5G42650.1	8e-31		D
CL8756Contig1	7.25882	No Gene Ontology Hit
CL8759Contig1	7.25882	Hypothetical protein OSJNBa0034B05.21
CL8821Contig1	7.25882	Hypothetical protein P0024G09.1 (Hypothetical protein P0019D06.13)	AT5G01220.1	1e-152	U
CL8839Contig1	7.25882	Putative beta-mannosidase
CL8843Contig1	7.25882	No Gene Ontology Hit
CL8866Contig1	7.25882	Putative flavonol 3-sulfotransferase	AT1G18590.1	3e-42	U	D
CL8875Contig1	7.25882	Putative plastidic glucose-6-phosphate dehydrogenase	AT5G13110.1	1e-140	U	U
CL8888Contig1	7.25882	No Gene Ontology Hit
CL8896Contig1	7.25882	Cell wall invertase	AT3G52600.2	6e-31		U
CL88Contig3	7.25882	Putative nodulin 3	AT5G50800.1	6e-62	U	U
CL8905Contig1	7.25882	Proline-rich protein family-like
CL8948Contig1	7.25882	No Gene Ontology Hit
CL8958Contig1	7.25882	No Gene Ontology Hit
CL895Contig1	7.25882	Epsilon1-COP (OSJNBa0070C17.12 protein)
CL9063Contig1	7.25882	Hypothetical protein P0604E01.3 (Hypothetical protein P0562A06.26)
CL9088Contig1	7.25882	No Gene Ontology Hit
CL9090Contig1	7.25882	Putative Myb-like DNA-binding protein
CL9133Contig1	7.25882	No Gene Ontology Hit
CL914Contig3	7.25882	OSJNBa0010H02.24 protein
CL9163Contig1	7.25882	Putative receptor-like protein kinase 2
CL9166Contig1	7.25882	NAC-domain containing protein 21/22 (ANAC021) (ANAC022)	AT3G04060.1	2e-46	U	U
CL9222Contig1	7.25882	No Gene Ontology Hit
CL9248Contig1	7.25882	No Gene Ontology Hit
CL9251Contig1	7.25882	Cytochrome b561
CL9288Contig1	7.25882	No Gene Ontology Hit
CL9312Contig1	7.25882	No Gene Ontology Hit
CL9322Contig1	7.25882	Hypothetical protein	AT2G43230.1	4e-95	U	U
CL9327Contig1	7.25882	Hypothetical protein OJ1087_C03.3
CL9330Contig1	7.25882	10A19I.10 protein	AT2G18290.1	1e-76		D
CL9386Contig1	7.25882	Serine/threonine-specific receptor protein kinase-like	AT5G59650.1	7e-62	U	U
CL9389Contig1	7.25882	Putative phosphofructokinase	AT5G56630.1	3e-48	U	U
CL9393Contig1	7.25882	Hypothetical protein OSJNBa0056G17.12
CL9395Contig1	7.25882	No Gene Ontology Hit
CL9397Contig1	7.25882	No Gene Ontology Hit
CL9400Contig1	7.25882	Putative ABC transporter, 5:-partial (Fragment)
CL9420Contig1	7.25882	No Gene Ontology Hit
CL9470Contig1	7.25882	WRKY transcription factor 44
CL9471Contig1	7.25882	Putative serine carboxypeptidase	AT2G22980.2	6e-52	U	D
CL9481Contig1	7.25882	Putative histidine kinase 2	AT5G35750.1	5e-95		D
CL9484Contig1	7.25882	Putative NADPH:adrenodoxin oxidoreductase mitochondrial	AT4G32360.1	6e-50	U
CL949Contig4	7.25882	Putative acetohydroxyacid isomeroreductase	AT5G41340.1	1e-79	D	D
CL9514Contig1	7.25882	No Gene Ontology Hit
CL9515Contig1	7.25882	Putative GPI-anchored protein	AT1G66970.1	1e-84	D	D
CL9517Contig1	7.25882	No Gene Ontology Hit
CL9532Contig1	7.25882	Putative phosphoglycerate kinase, cytosolic	AT1G79550.2	5e-66	D	U
CL9536Contig1	7.25882	No Gene Ontology Hit	AT5G04440.1	3e-82		D
CL9566Contig1	7.25882	Putative N-acetylglucosamine-phosphate mutase	AT5G18070.1	2e-53		U
CL9577Contig1	7.25882	No Gene Ontology Hit
CL9589Contig1	7.25882	No Gene Ontology Hit
CL9590Contig1	7.25882	No Gene Ontology Hit
CL9612Contig1	7.25882	Putative DNA helicase	AT5G35970.1	1e-179	U
CL9615Contig1	7.25882	Putative protein transport protein Sec24-like At4g32640
CL9624Contig1	7.25882	No Gene Ontology Hit
CL9630Contig1	7.25882	Putative RNA helicase
CL9637Contig1	7.25882	Putative CbxX protein
CL963Contig1	7.25882	OSJNBb0013O03.11 protein
CL9641Contig1	7.25882	No Gene Ontology Hit
CL964Contig3	7.25882	Hypothetical protein P0686E09.33
CL9655Contig1	7.25882	No Gene Ontology Hit
CL9664Contig1	7.25882	Probable diphthine synthase (EC 2.1.1.98) (Diphthamide biosynthesis methyltransferase)
CL9677Contig1	7.25882	No Gene Ontology Hit
CL9681Contig1	7.25882	Photosystem II protein D2	ATCG00270.1	1e-106	U
CL9690Contig1	7.25882	No Gene Ontology Hit
CL9693Contig1	7.25882	Putative CCR4-NOT transcription complex, subunit 2; NOT2
CL9695Contig1	7.25882	No Gene Ontology Hit	AT5G20150.1	8e-32	U	U
CL9711Contig1	7.25882	Hypothetical protein F5D21.23 (At1g51580) (Hypothetical protein F19C24.19)
CL9714Contig1	7.25882	No Gene Ontology Hit
CL9727Contig1	7.25882	INDETERMINATE-related protein 9	AT1G14580.1	5e-84		D
CL9730Contig1	7.25882	No Gene Ontology Hit
CL9735Contig1	7.25882	No Gene Ontology Hit
CL9736Contig1	7.25882	Putative DEAD-box protein abstrakt	AT5G51280.1	1e-66	U	U
CL9737Contig1	7.25882	No Gene Ontology Hit
CL9752Contig1	7.25882	Putative pyruvate dehydrogenase kinase
CL9764Contig1	7.25882	No Gene Ontology Hit
CL9769Contig1	7.25882	Hypothetical protein fbxl2	AT4G15475.1	6e-81	U
CL9774Contig1	7.25882	Na+/H+ antiporter
CL9785Contig1	7.25882	Thylakoid lumenal 20 kDa protein-like
CL9793Contig1	7.25882	Hypothetical protein OJ1175C11.13
CL9800Contig1	7.25882	OSJNBb0006L01.5 protein
CL9808Contig1	7.25882	Receptor-like kinase Xa21-binding protein 3
CL9810Contig1	7.25882	MutT/nudix protein-like	AT1G79690.1	1e-124	U	U
CL9811Contig1	7.25882	No Gene Ontology Hit
CL9839Contig1	7.25882	Putative RPR1
CL9855Contig1	7.25882	Putative cytochrome P-450	AT2G45570.1	8e-30	D	U
CL9860Contig1	7.25882	No Gene Ontology Hit
CL9869Contig1	7.25882	Clathrin assembly protein AP180 short form-like
CL9882Contig1	7.25882	No Gene Ontology Hit
CL9893Contig1	7.25882	ASYMMETRIC LEAVES2 protein (LOB domain protein 36)
CL9895Contig1	7.25882	Putative cytochrome P450	AT5G24910.1	2e-37		U
CL9900Contig1	7.25882	No Gene Ontology Hit
CL9910Contig1	7.25882	OSJNBa0008A08.11 protein (OSJNBa0032I19.2 protein)
CL9917Contig1	7.25882	No Gene Ontology Hit
CL9919Contig1	7.25882	No Gene Ontology Hit
CL9940Contig1	7.25882	Putative phosphoglucomutase, chloroplast
CL9943Contig1	7.25882	DnaJ protein family-like	AT1G76700.1	1e-111	U	D
CL9958Contig1	7.25882	No Gene Ontology Hit
CL9987Contig1	7.25882	Hypothetical protein T9C5.230
CL9998Contig1	7.25882	At5g26670
CL9Contig44	7.25882	Histone H4 (At1g07820)	AT3G53730.1	7e-43	D	U
CL9Contig49	7.25882	Histone H4 (At1g07820)	AT3G53730.1	1e-40	D	U
CL9Contig68	7.25882	Histone H4 (At1g07820)	AT3G53730.1	1e-40	D	U
CL1067Contig1	7.25817	Putative o-methyltransferase ZRP4	AT4G35160.1	3e-33		D
CL1117Contig1	7.25817	Allene oxide synthase (EC 4.2.1.92)	AT5G42650.1	3e-55		D
CL115Contig11	7.25817	Putative S-like RNase	AT1G26820.1	1e-26		D
CL129Contig5	7.25817	Putative glucan endo-1,3-beta-D-glucosidase precursor (Fragment)	AT4G16260.1	2e-39	D	D
CL1407Contig2	7.25817	No Gene Ontology Hit
CL1633Contig1	7.25817	Myb-related transcription factor-like	AT2G23290.1	7e-57	U	D
CL16Contig24	7.25817	S-adenosylmethionine synthetase 1 (EC 2.5.1.6) (Methionine adenosyltransferase 1) (AdoMet synthetase 1)	AT1G02500.2	1e-104	U	D
CL1808Contig2	7.25817	No Gene Ontology Hit	AT5G43750.1	3e-56	D
CL2638Contig1	7.25817	No Gene Ontology Hit
CL2956Contig2	7.25817	Putative cyclic nucleotide gated channel homolog	AT2G28260.1	1e-130	U	U
CL2Contig64	7.25817	Chlorophyll a/b-binding protein WCAB precursor	AT3G27690.1	1e-112	D	D
CL411Contig2	7.25817	Putative phytosulfokine receptor
CL4165Contig1	7.25817	UDP-galactose 4-epimerase-like protein	AT1G30620.2	1e-104	U	U
CL4206Contig1	7.25817	Putative beta-glycosidase	AT3G06510.1	0	U
CL4228Contig1	7.25817	No Gene Ontology Hit
CL4411Contig1	7.25817	Putative ORF174
CL443Contig4	7.25817	Cysteine proteinase inhibitor
CL651Contig5	7.25817	26S proteasome non-ATPase regulatory subunit 6 (26S proteasome regulatory particle non-ATPase subunit 7) (OsRPN7)	AT4G24820.2	3e-72	U	U
CL869Contig1	7.25817	Hypothetical protein OSJNBb0027B08.22 (Hypothetical protein OSJNBa0078D06.5)	AT1G49030.1	5e-27	D	D
CL1273Contig1	7.25804	Putative brassinosteroid insensitive 1	AT3G13380.1	3e-45	U	U
CL1658Contig3	7.25804	P-type ATPase (Fragment)	AT5G57110.2	0	U	U
CL2439Contig1	7.25804	No Gene Ontology Hit
CL249Contig3	7.25804	Photosystem I reaction centre subunit N, chloroplast precursor (PSI-N)	AT5G64040.1	2e-39	D
CL1022Contig3	7.25784	Cytosolic glutathione reductase	AT3G24170.2	1e-87	U	U
CL1112Contig2	7.25784	Putative major intrinsic protein	AT5G37810.1	4e-36	U	U
CL1121Contig2	7.25784	Putative disease resistance response protein-related/dirigent protein-related
CL112Contig6	7.25784	IAA1 protein
CL1200Contig4	7.25784	Putative delta-1-pyrroline-5-carboxylate synthetase	AT2G39800.1	0	U	U
CL1239Contig1	7.25784	Putative LMW heat shock protein
CL1260Contig1	7.25784	Hypothetical protein OJ1789_D08.20	AT2G28590.1	1e-100	U	D
CL1310Contig3	7.25784	Hypothetical protein OSJNBb0022I16.1 (Hypothetical protein OSJNBa0095J15.6)
CL1438Contig2	7.25784	Putative S-receptor kinase (Putative wall-associated protein kinase)	AT1G21270.1	3e-46	U	D
CL1453Contig2	7.25784	Putative stearoyl-Acyl-carrier protein desaturase	AT1G43800.1	8e-93	U	D
CL1478Contig2	7.25784	Putative N-carbamyl-L-amino acid amidohydrolase	AT4G20070.1	1e-100	U	D
CL1483Contig1	7.25784	OSJNBa0084K01.11 protein	AT3G07270.2	2e-83		D
CL184Contig3	7.25784	Putative cysteine proteinase	AT1G47128.1	2e-96	U	D
CL1919Contig1	7.25784	Class III chitinase
CL1Contig114	7.25784	Ribosomal protein L7	AT2G44120.2	1e-89	U	D
CL2028Contig1	7.25784	F22K20.1 protein (Tub family protein, putative) (At1g76900/F7O12_7) (Tubby-like protein TULP1)	AT2G47900.2	1e-42		U
CL2118Contig1	7.25784	Putative acyl-CoA synthetase	AT1G64400.1	0	U	D
CL217Contig3	7.25784	Putative plastid ribosomal protein CL9	AT3G44890.1	1e-59	D
CL223Contig4	7.25784	Hydrophobic polypeptide
CL2335Contig2	7.25784	Putative glutamate carboxypeptidase
CL235Contig6	7.25784	Beta-expansin TaEXPB3	AT2G20750.1	1e-46	D	U
CL2366Contig3	7.25784	No Gene Ontology Hit	AT1G03380.1	2e-60	U	D
CL2474Contig2	7.25784	Senescence-associated protein sen1 (AT4g35770/F8D20_280)	AT4G35770.1	1e-32		D
CL2498Contig3	7.25784	Metal-dependent hydrolase-like protein
CL2528Contig2	7.25784	Putative hydroxymethyltransferase (Putative serine hydroxymethyltransferase)	AT4G13890.1	2e-47	U	U
CL2587Contig3	7.25784	Hypothetical protein P0705A04.3-1
CL2613Contig2	7.25784	Calmodulin-binding protein	AT4G25800.1	3e-80	U	U
CL2615Contig1	7.25784	No Gene Ontology Hit
CL2643Contig2	7.25784	Putative C3H2C3 RING-finger protein
CL2699Contig1	7.25784	No Gene Ontology Hit
CL2730Contig2	7.25784	AT4g08790/T32A17_100
CL2842Contig1	7.25784	No Gene Ontology Hit
CL2861Contig1	7.25784	Putative gamma hydroxybutyrate dehydrogenase (Hypothetical protein)	AT1G17650.1	8e-28	D
CL289Contig4	7.25784	No Gene Ontology Hit
CL2901Contig2	7.25784	No Gene Ontology Hit
CL3021Contig3	7.25784	No Gene Ontology Hit
CL3044Contig1	7.25784	NIFS-like protein CpNifsp precursor (Cysteine desulfurase) (EC 4.4.1.-) (At1g08490/T27G7_14)
CL3069Contig1	7.25784	F17A17.6 protein (MLP3.17 protein) (AT3g07720/F17A17_6) (Hypothetical protein At3g07720)	AT3G07720.1	2e-57	U	U
CL3102Contig1	7.25784	Putative TOM1 protein	AT5G63640.1	3e-41		U
CL3123Contig3	7.25784	No Gene Ontology Hit
CL3233Contig2	7.25784	Putative uncharacterized hypothalamus protein HT010	AT2G20280.1	3e-98	U
CL3261Contig1	7.25784	Hypothetical protein OJ1134F05.16	AT1G61590.1	4e-66	U	U
CL3281Contig1	7.25784	Amelogenin-like protein
CL3537Contig1	7.25784	No Gene Ontology Hit	AT5G58260.1	2e-69		D
CL3590Contig2	7.25784	Hypothetical protein	AT1G18640.2	7e-93		D
CL3624Contig1	7.25784	No Gene Ontology Hit
CL3643Contig2	7.25784	No Gene Ontology Hit
CL3663Contig2	7.25784	No Gene Ontology Hit	AT2G37680.1	2e-65	D
CL3803Contig2	7.25784	Putative cinnamoyl-CoA reductase	AT2G33590.1	3e-44	U	U
CL3823Contig2	7.25784	No Gene Ontology Hit
CL4068Contig1	7.25784	No Gene Ontology Hit
CL4099Contig1	7.25784	No Gene Ontology Hit	AT1G59600.1	7e-74		U
CL411Contig9	7.25784	No Gene Ontology Hit
CL4218Contig1	7.25784	CDK5RAP1-like protein
CL4276Contig1	7.25784	F22L4.6 protein	AT1G75180.3	5e-67	D	U
CL4438Contig1	7.25784	Putative MtN21
CL443Contig2	7.25784	No Gene Ontology Hit
CL4632Contig1	7.25784	Glycosyltransferase	AT2G41640.1	2e-76		U
CL4992Contig1	7.25784	Katanin
CL5011Contig1	7.25784	F16F4.11 protein (Hypothetical protein At1g21200)
CL5012Contig1	7.25784	OSJNBa0010D21.9 protein	AT1G45180.1	6e-47	U	U
CL513Contig4	7.25784	Putative lipase	AT1G28670.1	2e-38	U	D
CL5162Contig1	7.25784	Putative cysteine synthase	AT3G59760.3	6e-91	U	U
CL5163Contig1	7.25784	No Gene Ontology Hit	AT4G34120.1	2e-67		U
CL5212Contig1	7.25784	Putative Avr9 elicitor response protein	AT1G05170.1	7e-99	U	U
CL5271Contig1	7.25784	Sucrose synthase 3 (EC 2.4.1.13)	AT4G02280.1	1e-166	U	U
CL5328Contig1	7.25784	Hypothetical protein P0554F08.8	AT1G68830.1	1e-136	U
CL53Contig11	7.25784	No Gene Ontology Hit	AT2G35880.1	4e-43		D
CL5417Contig1	7.25784	CCT motif, putative
CL5460Contig1	7.25784	OSJNBa0088H09.6 protein	AT3G54030.1	8e-47	U
CL5463Contig1	7.25784	No Gene Ontology Hit
CL5547Contig1	7.25784	OSJNBa0060D06.17 protein
CL557Contig1	7.25784	No Gene Ontology Hit
CL557Contig5	7.25784	No Gene Ontology Hit
CL5628Contig1	7.25784	No Gene Ontology Hit
CL5666Contig1	7.25784	At4g34360	AT4G34360.1	6e-84	D
CL5681Contig1	7.25784	No Gene Ontology Hit	AT5G53420.2	2e-34	U
CL5792Contig1	7.25784	Putative 4-coumarate-CoA ligase	AT1G51680.1	1e-134	U	D
CL5806Contig1	7.25784	Hypothetical protein P0470D12.124
CL5902Contig1	7.25784	Hypothetical protein OSJNBa0038K02.39	AT4G38380.1	5e-83		U
CL5943Contig1	7.25784	OSJNBa0041M21.1 protein
CL594Contig4	7.25784	Putative hydroxypyruvate reductase	AT1G68010.1	0	U	D
CL5955Contig1	7.25784	Probable hydroquinone glucosyltransferase (EC 2.4.1.218) (Arbutin synthase)	AT1G01420.1	1e-101	U	U
CL6011Contig1	7.25784	Flap endonuclease-1a (EC 3.-.-.-) (OsFEN-1a)
CL604Contig2	7.25784	No Gene Ontology Hit	AT1G80440.1	5e-36	D	D
CL6155Contig1	7.25784	Cyclophilin-like protein (EC 5.2.1.8)	AT2G29960.1	3e-51	U	D
CL619Contig1	7.25784	WSI76 protein induced by water stress	AT1G09350.1	1e-109	U	U
CL6276Contig1	7.25784	Hypothetical protein F18O21_70 (Prenylated Rab receptor 2) (Prenylated Rab receptor 6)	AT3G56110.1	3e-41	D	U
CL6283Contig1	7.25784	Hypothetical protein (Expressed protein)
CL6313Contig1	7.25784	Hypothetical protein P0569E11.10	AT4G38690.1	7e-56		D
CL6369Contig1	7.25784	Putative beta-N-acetylhexosaminidase
CL6374Contig1	7.25784	Hypothetical protein OSJNBb0022E02.2
CL6380Contig1	7.25784	Putative pyruvate dehydrogenase E1 alpha subunit	AT1G24180.1	2e-98		U
CL641Contig2	7.25784	Putative senescence-associated protein 5
CL6424Contig1	7.25784	Methionine S-methyltransferase (EC 2.1.1.12) (AdoMet:Met S-methyltransferase) (Hv-MMT1)	AT5G49810.1	1e-159	U
CL6559Contig1	7.25784	No Gene Ontology Hit
CL774Contig3	7.25784	Na(+) dependent transporter-like	AT4G12030.2	1e-28		D
CL786Contig1	7.25784	No Gene Ontology Hit
CL833Contig1	7.25784	No Gene Ontology Hit
CL909Contig2	7.25784	OSJNBb0085C12.17 protein (OSJNBa0053K19.6 protein)	AT1G65840.1	7e-63		D
CL946Contig3	7.25784	No Gene Ontology Hit	AT5G45410.2	5e-33	U
CL946Contig4	7.25784	No Gene Ontology Hit	AT5G45410.2	5e-29	U
CL946Contig5	7.25784	No Gene Ontology Hit
CL953Contig2	7.25784	Putative acyl-CoA oxidase	AT4G16760.1	2e-62	U
CL9Contig107	7.25784	Histone H4 (At1g07820)	AT3G53730.1	1e-40	D	U
CL9Contig85	7.25784	Histone H4 (At1g07820)	AT3G53730.1	1e-40	D	U
CL247Contig4	7.25664	No Gene Ontology Hit
CL59Contig4	7.25595	No Gene Ontology Hit
CL682Contig2	7.25547	Chalcone synthase	AT5G13930.1	1e-174	U	U
CL187Contig5	6.99762	Plastocyanin, chloroplast precursor	AT1G20340.1	3e-34	D	D
CL295Contig2	6.95426	Chlorophyll a/b-binding protein precursor (Fragment)	AT3G61470.1	2e-43	D	D
CL36Contig9	6.85319	Adenosylhomocysteinase (EC 3.3.1.1) (S-adenosyl-L-homocysteine hydrolase) (AdoHcyase)
CL491Contig1	6.85319	Putative 24 kDa seed maturation protein	AT4G11220.1	1e-63	D	U
CL117Contig8	6.80262	No Gene Ontology Hit
CL1043Contig3	6.8025	Putative glutaryl-CoA dehydrogenase	AT3G45300.1	5e-38	U
CL527Contig1	6.8025	Dehydrin	AT1G01470.1	2e-48	U	U
CL247Contig3	6.7731	No Gene Ontology Hit
CL200Contig4	6.69803	LHCI-680, photosystem I antenna protein	AT3G61470.1	1e-116	D	D
CL884Contig3	6.65077	Putative glutathione S-transferase	AT1G10360.1	6e-47	D	D
CL1571Contig1	6.53216	Polyphosphoinositide binding protein Ssh2p	AT1G14820.3	1e-30		U
CL317Contig1	6.53216	Protochlorophyllide reductase A, chloroplast precursor (EC 1.3.1.33) (PCR A) (NADPH-protochlorophyllide oxidoreductase A) (POR A)	AT1G03630.1	6e-63	U	D
CL809Contig3	6.53216	Acyltransferase-like protein (Fragment)
CL882Contig4	6.53216	Putative 41 kD chloroplast nucleoid DNA binding protein (CND41)
CL1325Contig1	6.35049	Carotenoid cleavage dioxygenase	AT3G14440.1	3e-97	U	U
CL142Contig9	6.35049	NAC-domain containing protein 2 (ANAC002)	AT1G77450.1	8e-83	U	U
CL1583Contig3	6.35049	Putative ethylene-inducible protein	AT5G01410.1	1e-139		D
CL2361Contig2	6.35049	Putative SHOOT1 protein	AT1G55480.1	1e-106	U
CL2840Contig1	6.35049	Putative enoyl-ACP reductase
CL2897Contig1	6.35049	OSJNBa0088H09.13 protein	AT2G37990.1	1e-89	U
CL453Contig1	6.35049	WRKY transcription factor	AT1G80840.1	9e-43		D
CL760Contig1	6.35049	Temperature stress-induced lipocalin
CL761Contig4	6.35049	Putative O-methyltransferase
CL761Contig5	6.35049	Putative o-methyltransferase	AT4G35160.1	2e-27		D
CL79Contig19	6.35049	Phenylalanine ammonia-lyase (EC 4.3.1.5)	AT2G37040.1	1e-78	U	U
CL244Contig4	6.22014	WCOR719	AT3G46010.1	1e-29		D
CL687Contig2	6.21927	No Gene Ontology Hit
CL1095Contig2	6.04837	No Gene Ontology Hit
CL1139Contig2	6.04837	HAK2	AT2G30070.1	5e-73	U	D
CL1224Contig2	6.04837	Zinc finger protein	AT2G31380.1	4e-40	U	U
CL1325Contig2	6.04837	Carotenoid cleavage dioxygenase	AT3G14440.1	1e-48	U	U
CL1345Contig1	6.04837	Putative histone deacetylase HD2
CL1466Contig2	6.04837	Transcription Factor
CL157Contig4	6.04837	Putative hydrolase	AT4G39970.1	3e-29	D	D
CL1654Contig2	6.04837	RNA helicase (Fragment)	AT3G01540.4	9e-30	U	U
CL1872Contig3	6.04837	HVA22 protein
CL200Contig5	6.04837	Hypothetical protein
CL206Contig3	6.04837	High molecular mass early light-inducible protein HV58, chloroplast precursor (ELIP)	AT3G22840.1	2e-35	U	U
CL2162Contig1	6.04837	No Gene Ontology Hit	AT1G52580.1	4e-41		D
CL2230Contig2	6.04837	Chloroplast thylakoid-bound ascorbate peroxidase	AT4G08390.2	1e-131	D	U
CL2303Contig2	6.04837	Hypothetical protein OSJNBa0088M05.15	AT1G35720.1	1e-35	U	U
CL2331Contig2	6.04837	No Gene Ontology Hit	AT2G42220.1	2e-61	D	D
CL2392Contig1	6.04837	No Gene Ontology Hit	AT1G07990.1	1e-175	U	U
CL2402Contig2	6.04837	3:-N-debenzoyltaxol N-benzoyltransferase-like
CL24Contig15	6.04837	CR074 protein
CL2554Contig2	6.04837	Putative cinnamoyl-CoA reductase	AT2G33590.1	1e-62	U	U
CL3137Contig2	6.04837	No Gene Ontology Hit	AT1G29390.1	2e-40	U	U
CL3400Contig1	6.04837	Hypothetical protein At5g51180	AT5G51180.2	9e-60		U
CL366Contig4	6.04837	NADP malic enzyme (EC 1.1.1.40)	AT5G25880.1	5e-80		U
CL36Contig1	6.04837	Adenosylhomocysteinase-like protein	AT4G13940.1	3e-59		U
CL3937Contig1	6.04837	Putative makorin RING finger protein
CL4029Contig1	6.04837	Putative helix-loop-helix DNA-binding protein
CL4040Contig1	6.04837	No Gene Ontology Hit	AT5G66950.1	8e-71	U
CL4108Contig1	6.04837	SCARECROW gene regulator-like (Phytochrome A signal transduction 1 protein)	AT1G50600.1	1e-104	U	U
CL4407Contig1	6.04837	No Gene Ontology Hit
CL4469Contig1	6.04837	No Gene Ontology Hit
CL4518Contig1	6.04837	No Gene Ontology Hit
CL4546Contig1	6.04837	Polypyrimidine tract-binding protein 1-like
CL4713Contig1	6.04837	Chaperonin CPN60-2, mitochondrial precursor (HSP60-2)	AT3G23990.1	2e-60	U	U
CL4906Contig1	6.04837	Putative acyl-CoA dehydrogenase	AT3G06810.1	1e-129	U
CL4949Contig1	6.04837	Peptide transporter	AT1G62200.1	0	U	U
CL837Contig4	6.04837	Putative Cell elongation protein DIMINUTO (Cell elongation protein Dwarf1)	AT3G19820.2	3e-88		D
CL887Contig3	6.04837	OSJNBa0039C07.11 protein
CL908Contig4	6.04837	Putative carboxypeptidase D	AT5G08260.1	3e-43	D	U
CL936Contig2	6.04837	OSJNBa0043A12.39 protein	AT1G65840.1	2e-93		D
CL961Contig2	6.04837	Similarity to enolase-phosphatase (At5g53850)	AT5G53850.1	2e-87	U
CL990Contig3	6.04837	Putative xylanase inhibitor
CL9Contig48	6.04837	Histone H4 (At1g07820)	AT3G53730.1	1e-40	D	U
CL21Contig2	6.04744	Thaumatin-like pathogenesis-related protein 4 precursor
CL254Contig4	6.04721	Photosystem I reaction center subunit IV, chloroplast precursor (PSI-E) (Photosystem I 10.8 kDa polypeptide)
CL1527Contig2	6.04639	Farnesylated protein 1	AT4G38580.1	2e-53	U	U
CL800Contig3	6.04639	AT3g18410/MYF24_12 (Hypothetical protein)
CL867Contig2	6.04639	Cinnamoyl CoA reductase (EC 1.2.1.44)	AT5G19440.1	2e-66	U	U
CL162Contig5	5.89561	Ferredoxin, chloroplast precursor
CL17Contig8	5.89561	Type 1 non-specific lipid transfer protein precursor
CL10Contig28	5.80627	Defensin precursor
CL2Contig58	5.80627	Hypothetical protein (Fragment)	AT3G27690.1	1e-114	D	D
CL557Contig3	5.80627	No Gene Ontology Hit
CL674Contig2	5.80627	OSJNBa0014K14.18 protein (OSJNBb0116K07.11 protein)	AT1G49760.1	1e-131		D
CL6Contig78	5.80627	Peroxidase 10 (Fragment)	AT1G71695.1	2e-78	U	D
CL755Contig1	5.80627	OSJNBb0015N08.5 protein	AT3G23730.1	7e-71	D	D
CL802Contig2	5.80627	No Gene Ontology Hit
CL813Contig8	5.80627	Putative cinnamyl alcohol dehydrogenase	AT4G37980.1	1e-125	U	D
CL898Contig2	5.80627	No Gene Ontology Hit	AT5G01300.1	4e-47	U
CL202Contig5	5.80514	No Gene Ontology Hit
CL1153Contig1	5.60738	Hexose transporter	AT4G35300.1	0	U	U
CL1079Contig3	5.44363	Predicted protein	AT5G65910.1	6e-58	U
CL1090Contig2	5.44363	Putative raffinose synthase or seed imbibition protein	AT5G20250.3	1e-78	U	D
CL1232Contig3	5.44363	Putative calcium binding protein	AT5G37770.1	2e-28		U
CL1321Contig2	5.44363	Putative DHHC-type zinc finger domain-containing protein
CL1343Contig3	5.44363	Chorismate synthase 2, chloroplast precursor (EC 4.2.3.5) (5-enolpyruvylshikimate-3-phosphate phospholyase 2)	AT1G48850.1	1e-156	U	U
CL139Contig4	5.44363	Histone H1 WH1A.1
CL1562Contig2	5.44363	Phospholipid/glycerol acyltransferase-like protein	AT2G38110.1	4e-73	D	U
CL1629Contig1	5.44363	Putative choline-phosphate cytidylyltransferase	AT2G32260.1	1e-110	U	U
CL1645Contig1	5.44363	Putative WD-repeat containing protein	AT2G33340.3	1e-141	U
CL1798Contig4	5.44363	No Gene Ontology Hit	AT2G41870.1	7e-37	U
CL188Contig9	5.44363	Cysteine proteinase precursor	AT1G47128.1	2e-53	D	D
CL1995Contig2	5.44363	Signal recognition particle 68 kDa protein (SRP68)	AT5G61970.1	0		U
CL2070Contig2	5.44363	Putative calcium-dependent protein kinase (EC 2.7.1.-)	AT5G12180.1	2e-74	U	U
CL212Contig7	5.44363	Putative UDP-glucose dehydrogenase (Fragment)	AT3G29360.2	1e-104	U	U
CL2411Contig2	5.44363	Peroxisomal protein PEX19-like	AT3G03490.1	4e-58	U
CL2748Contig2	5.44363	Putative NEP1-interacting protein 2
CL2936Contig2	5.44363	Syntaxin	AT5G08080.1	7e-57	D	U
CL2Contig71	5.44363	Chlorophyll a/b-binding protein WCAB precursor	AT3G27690.1	1e-115	D	D
CL3122Contig1	5.44363	Cation/proton exchanger 1a
CL334Contig5	5.44363	No Gene Ontology Hit
CL400Contig6	5.44363	Cysteine protease	AT4G16190.1	2e-51	U
CL478Contig4	5.44363	OSJNBa0010H02.6 protein	AT1G24510.1	9e-39	U	U
CL59Contig13	5.44363	No Gene Ontology Hit
CL995Contig3	5.44363	No Gene Ontology Hit
CL1033Contig1	5.44314	OSJNBa0039K24.14 protein (Class III peroxidase 64 precursor) (EC 1.11.1.7)	AT1G71695.1	7e-36	U	D
CL1080Contig1	5.44314	Putative ribophorin I (At2g01720)	AT2G01720.1	2e-53	U	U
CL114Contig8	5.44314	Eukaryotic initiation factor 4A	AT1G72730.1	4e-49		U
CL1171Contig2	5.44314	Putative phosphatidylinositol/ phophatidylcholine transfer protein	AT2G21520.1	2e-30	U
CL1179Contig4	5.44314	No Gene Ontology Hit	AT2G38000.1	1e-102	U
CL1182Contig1	5.44314	No Gene Ontology Hit
CL1221Contig6	5.44314	No Gene Ontology Hit
CL1239Contig4	5.44314	Putative LMW heat shock protein
CL124Contig5	5.44314	L-lactate dehydrogenase A (EC 1.1.1.27) (LDH-A)	AT4G17260.1	1e-124		U
CL1260Contig2	5.44314	Hypothetical protein OJ1789_D08.20
CL1264Contig3	5.44314	No Gene Ontology Hit
CL1271Contig2	5.44314	Putative PHG1A protein	AT5G37310.1	9e-41		D
CL1279Contig5	5.44314	Isoflavone reductase homolog (EC 1.3.1.-)	AT1G32100.1	1e-62	U
CL1297Contig1	5.44314	Glutamyl-tRNA reductase
CL1310Contig4	5.44314	Hypothetical protein OSJNBb0022I16.1 (Hypothetical protein OSJNBa0095J15.6)
CL131Contig22	5.44314	No Gene Ontology Hit
CL1326Contig1	5.44314	Putative NTGP4	AT1G33970.3	1e-60	U	D
CL1346Contig4	5.44314	Putative FtsH-like protein Pftf	AT1G50250.1	2e-26	U	U
CL1355Contig1	5.44314	Putative actin	AT3G12110.1	1e-178	U	D
CL1386Contig2	5.44314	Hydroxyanthranilate hydroxycinnamoyltransferase 3
CL1578Contig3	5.44314	RNA Binding Protein-like
CL1606Contig3	5.44314	No Gene Ontology Hit
CL1629Contig3	5.44314	Putative choline-phosphate cytidylyltransferase	AT4G15130.1	2e-74	U	U
CL1653Contig2	5.44314	Putative lipoamide dehydrogenase (Putative dihydrolipoamide dehydrogenase)	AT3G16950.1	2e-51	U	D
CL1672Contig4	5.44314	Lipoxygenase (EC 1.13.11.12)
CL16Contig4	5.44314	S-adenosylmethionine synthetase 1 (EC 2.5.1.6) (Methionine adenosyltransferase 1) (AdoMet synthetase 1)	AT1G02500.2	1e-40	U	D
CL1736Contig3	5.44314	Putative fumarylacetoacetate hydrolase	AT1G12050.1	4e-53	U
CL1806Contig3	5.44314	Replication origin activator 2
CL1845Contig1	5.44314	3:-N-debenzoyltaxol N-benzoyltransferase-like
CL1Contig184	5.44314	Histone H3-maize	AT5G10390.1	1e-65	D	U
CL1Contig192	5.44314	Histone H2A.2.2	AT5G02560.1	3e-37	U	D
CL1Contig253	5.44314	Protein H2A	AT5G02560.1	7e-38	U	D
CL1Contig388	5.44314	Protein H2A	AT5G02560.1	1e-37	U	D
CL2016Contig1	5.44314	No Gene Ontology Hit	AT5G48540.1	2e-27	D	U
CL2018Contig1	5.44314	Putative ABC transporter	AT1G64550.1	1e-115	U
CL202Contig15	5.44314	Putative methylenetetrahydrofolate reductase	AT3G59970.3	7e-74	U
CL204Contig2	5.44314	Cysteine protease component of protease-inhibitor complex	AT1G47128.1	5e-73	D	D
CL206Contig9	5.44314	High molecular mass early light-inducible protein HV58, chloroplast precursor (ELIP)	AT3G22840.1	2e-33	U	U
CL2074Contig3	5.44314	OSJNBa0084K20.14 protein (OSJNBa0076N16.12 protein)	AT5G36700.1	9e-54		D
CL2093Contig2	5.44314	Peroxidase	AT4G11290.1	2e-45	D	D
CL20Contig21	5.44314	No Gene Ontology Hit
CL211Contig9	5.44314	No Gene Ontology Hit	AT3G62410.1	2e-26		D
CL2146Contig4	5.44314	HERC2 protein	AT1G19880.1	1e-152		U
CL2170Contig1	5.44314	Formamidase-like protein	AT4G37560.1	0	U	D
CL2188Contig2	5.44314	UPF0139 protein At5g07960
CL2213Contig3	5.44314	Protease inhibitor-like protein
CL2261Contig3	5.44314	PP2A regulatory subunit-like protein	AT5G53000.1	4e-47	U
CL231Contig6	5.44314	Putative endoplasmic reticulum membrane fusion protein	AT5G03340.1	1e-84	U
CL2428Contig1	5.44314	Putative glutathione S-transferase	AT1G10360.1	5e-53	D	D
CL2443Contig1	5.44314	No Gene Ontology Hit
CL2470Contig1	5.44314	Putative inorganic pyrophosphatase
CL2494Contig3	5.44314	Putative benzoyl coenzyme A, benzyl alcohol benzoyl transferase
CL2574Contig2	5.44314	No Gene Ontology Hit
CL2642Contig2	5.44314	F14L17.11 protein	AT1G14345.1	7e-36	D	D
CL2671Contig1	5.44314	Putative TCP-1/cpn60 chaperonin family protein	AT1G24510.2	2e-34	U	U
CL2721Contig1	5.44314	ABC transporter-like protein (At5g02270)	AT1G03905.1	9e-52		U
CL2767Contig1	5.44314	DNA-binding protein-like	AT2G17410.1	1e-108	U
CL2781Contig2	5.44314	No Gene Ontology Hit
CL278Contig2	5.44314	Hypothetical protein bci-7
CL2866Contig1	5.44314	Putative casein kinase I
CL297Contig3	5.44314	Putative ATP synthase delta chain
CL2Contig38	5.44314	Hypothetical protein (Fragment)	AT3G27690.1	1e-112	D	D
CL3039Contig2	5.44314	Putative copper chaperone
CL3045Contig2	5.44314	Respiratory burst oxidase protein B	AT1G64060.1	1e-130	U
CL3087Contig2	5.44314	No Gene Ontology Hit	AT4G09830.1	2e-33		D
CL312Contig9	5.44314	Xyloglucan endo-transglycosylase/hydrolase precursor (EC 2.4.1.207)	AT5G57560.1	6e-58	D	U
CL3209Contig1	5.44314	Putative beta-phosphoglucomutase	AT2G38740.1	3e-66	U
CL3223Contig1	5.44314	No Gene Ontology Hit
CL3265Contig2	5.44314	Putative peroxidase	AT3G50990.1	3e-46	D	D
CL3274Contig1	5.44314	No Gene Ontology Hit	AT1G64720.1	2e-28		D
CL3333Contig2	5.44314	No Gene Ontology Hit
CL343Contig6	5.44314	Hypothetical protein OSJNBa0050G13.3
CL3495Contig2	5.44314	No Gene Ontology Hit
CL3518Contig1	5.44314	No Gene Ontology Hit
CL3562Contig2	5.44314	No Gene Ontology Hit
CL3569Contig1	5.44314	Putative Cys2/His2 zinc-finger protein (Zinc finger protein ZFP14)
CL3617Contig3	5.44314	No Gene Ontology Hit
CL3649Contig3	5.44314	Circadian oscillator component
CL3654Contig2	5.44314	Putative ZEITLUPE
CL3695Contig1	5.44314	Small GTP-binding protein RAB5B	AT5G45130.1	1e-37	U	U
CL3728Contig1	5.44314	Hypothetical protein OSJNBa0091J19.7	AT4G23630.1	2e-45		U
CL3763Contig1	5.44314	F11A17.8	AT3G27020.1	1e-143	U	D
CL3942Contig1	5.44314	No Gene Ontology Hit
CL3942Contig2	5.44314	Dehydrin
CL3974Contig2	5.44314	Proline transporter	AT3G55740.1	4e-36	D
CL3Contig34	5.44314	Putative polyadenylate-binding protein	AT1G49760.1	1e-29		D
CL4100Contig2	5.44314	Hypothetical protein OSJNBa0050H14.3
CL4153Contig2	5.44314	No Gene Ontology Hit	AT4G15630.1	7e-33	D
CL4156Contig1	5.44314	Phosphoenolpyruvate carboxykinase	AT4G37870.1	2e-82	U
CL4238Contig2	5.44314	OSJNBb0085H11.11 protein	AT3G28480.1	4e-49		U
CL4255Contig1	5.44314	Putative transmembrane protein G5p (SAC domain protein 8)	AT3G51830.1	2e-70		D
CL4265Contig1	5.44314	Putative peroxisome assembly protein 2
CL4322Contig2	5.44314	Putative cytochrome P450	AT1G13080.1	3e-31	U	D
CL4371Contig1	5.44314	Peptide-N4-(N-acetyl-beta-glucosaminyl)asparagine amidase A (EC 3.5.1.52) (PNGase A) (Glycopeptide N-glycosidase) (N-glycanase) [Contains: Peptide-N4-(N-acetyl-beta-glucosaminyl)asparagine amidase A light chain (PNGase A small chain)	AT3G14920.1	4e-34		D
CL4387Contig1	5.44314	Putative DnaJ protein	AT4G39150.1	3e-48	U	U
CL4430Contig2	5.44314	Cellulose synthase catalytic subunit 12	AT5G16910.1	2e-75	U
CL4472Contig1	5.44314	Suppressor of SWI4 1 homolog (Ssf-1) (Peter Pan homolog)
CL4540Contig2	5.44314	Putative RuBisCO subunit binding-protein beta subunit, chloroplast	AT1G55490.2	1e-101	U	D
CL4544Contig2	5.44314	Putative potassium transporter	AT2G30070.1	3e-48	U	D
CL4633Contig1	5.44314	Putative ubiquitin ligase SINAT5	AT3G58040.1	1e-130	U	U
CL4678Contig2	5.44314	No Gene Ontology Hit
CL4694Contig1	5.44314	Putative genetic modifier	AT4G11570.2	2e-39		D
CL4753Contig1	5.44314	Putative DegP2 protease	AT5G36950.1	3e-75		U
CL478Contig5	5.44314	OSJNBa0010H02.6 protein
CL4807Contig1	5.44314	No Gene Ontology Hit
CL481Contig1	5.44314	DnaJ-like protein	AT5G22060.1	1e-53	U	U
CL4824Contig2	5.44314	Mlo3	AT4G02600.2	8e-56	U	D
CL4867Contig2	5.44314	F15H18.4	AT2G42670.1	1e-39	U	D
CL4946Contig1	5.44314	No Gene Ontology Hit
CL4947Contig1	5.44314	Methionyl-tRNA synthetase	AT2G40660.1	3e-38	U
CL5052Contig1	5.44314	Lipid phosphate phosphatase 2 (EC 3.1.3.-) (AtLPP2) (Phosphatidic acid phosphatase 2) (AtPAP2) (Prenyl diphosphate phosphatase)	AT2G01180.1	1e-90	D	U
CL505Contig4	5.44314	40S ribosomal protein S30-like
CL5106Contig1	5.44314	Putative receptor ser/thr protein	AT3G14840.2	6e-92	U	D
CL5120Contig1	5.44314	Hypothetical protein OJ1364E02.5	AT2G36530.1	1e-27	U	U
CL5135Contig1	5.44314	Hypothetical protein OSJNBb0050N02.6	AT3G46290.1	2e-33	U	U
CL5168Contig1	5.44314	Hypothetical protein P0710A02.4	AT3G53570.4	6e-87		D
CL5173Contig1	5.44314	Putative oxidoreductase	AT4G24050.1	2e-49	D	D
CL5319Contig2	5.44314	Hypothetical protein OJ1657_H11.10 (Hypothetical protein P0040B10.6)	AT5G27320.1	2e-26		D
CL5362Contig1	5.44314	Putative flavonol synthase	AT2G44800.1	8e-29	D	D
CL5399Contig1	5.44314	Putative cell division protein	AT5G01230.1	1e-157	U	U
CL539Contig3	5.44314	Putative endosomal protein	AT5G37310.1	1e-76		D
CL53Contig21	5.44314	No Gene Ontology Hit
CL5456Contig1	5.44314	Putative nucleic acid binding (PHD-finger) protein	AT1G14510.1	4e-75		U
CL5477Contig2	5.44314	Expansin EXPA7	AT2G03090.1	5e-70	D	U
CL5523Contig1	5.44314	No Gene Ontology Hit
CL5531Contig2	5.44314	Putative thaumatin	AT4G36010.2	3e-61	D	U
CL5590Contig1	5.44314	No Gene Ontology Hit
CL561Contig1	5.44314	Annexin p33	AT1G35720.1	5e-64	U	U
CL5637Contig1	5.44314	F9F8.24 protein	AT3G10940.1	2e-91	U	D
CL5650Contig2	5.44314	No Gene Ontology Hit
CL5788Contig1	5.44314	No Gene Ontology Hit
CL5796Contig1	5.44314	Putative peptide transport protein	AT5G46050.1	1e-123	U	D
CL57Contig2	5.44314	Glutathione transferase F4 (EC 2.5.1.18)	AT5G17220.1	9e-32	U	U
CL5838Contig1	5.44314	Lipase-like protein
CL5868Contig1	5.44314	OSJNBb0006N15.9 protein
CL5908Contig1	5.44314	No Gene Ontology Hit
CL6008Contig1	5.44314	Putative beta-ketoacyl-CoA synthase	AT2G15090.1	1e-60	D	D
CL6100Contig1	5.44314	AcinusL protein-like
CL6102Contig1	5.44314	Putative glucosyltransferase-10	AT1G22400.1	1e-137	U	D
CL6105Contig1	5.44314	No Gene Ontology Hit
CL6114Contig1	5.44314	Putative ethylene-inducible CTR1-like protein kinase	AT3G46920.1	2e-86	U
CL6169Contig1	5.44314	Transmembrane amino acid transporter protein	AT5G49630.1	3e-46	U	D
CL617Contig1	5.44314	Putative calreticulin	AT1G09210.1	3e-89	U	U
CL6245Contig1	5.44314	Putative phosphoenolpyruvate carboxylase kinase	AT1G08650.1	8e-61	U	U
CL6284Contig1	5.44314	WD-40 repeat protein MSI4	AT2G19520.1	1e-101	U
CL62Contig5	5.44314	Hypothetical protein C740ERIPDM	AT2G43090.1	1e-61		U
CL6307Contig1	5.44314	Putative myosin	AT3G19960.1	5e-72	U	U
CL6343Contig1	5.44314	Putative guanylate binding protein	AT2G38840.1	1e-156		U
CL6346Contig1	5.44314	Putative glycinamide ribonucleotide synthetase	AT1G09830.1	0		U
CL635Contig5	5.44314	No Gene Ontology Hit
CL6459Contig1	5.44314	Putative LIM domain containing protein	AT5G66640.1	4e-29	U	U
CL6544Contig1	5.44314	Hypothetical conserved protein	AT1G21350.3	3e-85		D
CL6628Contig1	5.44314	Prenylated Rab receptor 2	AT3G56110.1	2e-44	D	U
CL6632Contig1	5.44314	Putative peptide chain release factor subunit 1 (ERF1) (:putative peptide chain release factor subunit 1 (ERF1), PF03463:)	AT5G47880.2	0	U	U
CL6667Contig1	5.44314	No Gene Ontology Hit
CL6718Contig1	5.44314	No Gene Ontology Hit
CL6798Contig1	5.44314	No Gene Ontology Hit	AT3G11560.3	3e-60	U
CL6804Contig1	5.44314	No Gene Ontology Hit
CL6811Contig1	5.44314	No Gene Ontology Hit
CL6826Contig1	5.44314	Putative allene oxide synthase	AT5G42650.1	1e-39		D
CL6846Contig1	5.44314	No Gene Ontology Hit
CL6931Contig1	5.44314	Putative hydrolase	AT4G02340.1	1e-93	U	U
CL6946Contig1	5.44314	Adenylosuccinate synthetase, chloroplast precursor (EC 6.3.4.4) (IMP--aspartate ligase) (AdSS) (AMPSase) (Fragment)
CL6985Contig1	5.44314	Putative palmitoyl-protein thioesterase	AT3G60340.2	3e-95		D
CL6994Contig1	5.44314	No Gene Ontology Hit
CL7019Contig1	5.44314	Putative ATPase
CL7072Contig1	5.44314	GIGANTEA protein	AT1G22770.1	2e-65	U	U
CL7104Contig1	5.44314	No Gene Ontology Hit
CL7131Contig1	5.44314	Putative metal transporter	AT5G67330.1	1e-61	U
CL7141Contig1	5.44314	Putative adapitin protein	AT5G22780.1	1e-101		U
CL7156Contig1	5.44314	Putative pollen allergen
CL7180Contig1	5.44314	No Gene Ontology Hit
CL719Contig6	5.44314	Putative Glucan 1,3-beta-glucosidase
CL7245Contig1	5.44314	Seven transmembrane-spanning protein	AT2G39200.1	4e-46	U	U
CL7263Contig1	5.44314	Hypothetical protein P0482C06.19
CL7281Contig1	5.44314	NADPH-thioredoxin reductase (EC 1.6.4.5)	AT2G17420.1	1e-31		U
CL728Contig2	5.44314	No Gene Ontology Hit
CL7291Contig1	5.44314	Putative anion transporter	AT1G02260.1	7e-66		D
CL731Contig3	5.44314	Isoflavone reductase homolog IRL (EC 1.3.1.-)	AT4G34540.1	2e-55	U	U
CL7359Contig1	5.44314	Putative glutathione S-transferase	AT1G10360.1	4e-44	D	D
CL7377Contig1	5.44314	P-type ATPase (Fragment)	AT4G37640.1	1e-137	U	U
CL7396Contig1	5.44314	Hypothetical protein P0033D06.13	AT5G26820.1	4e-78	D	D
CL7430Contig1	5.44314	Alpha-L-arabinofuranosidase/beta-D-xylosidase isoenzyme ARA-I	AT5G49360.1	4e-66	D	D
CL7451Contig1	5.44314	Putative chaperonin 60 alpha subunit (Fragment)	AT1G55490.2	2e-29	U	D
CL7482Contig1	5.44314	Gb|AAF02142.1 (Hypothetical protein At3g17800)	AT3G17800.1	6e-30	U
CL7485Contig1	5.44314	No Gene Ontology Hit
CL7527Contig1	5.44314	No Gene Ontology Hit
CL7548Contig1	5.44314	No Gene Ontology Hit
CL7568Contig1	5.44314	Putative OsLRK1(Receptor-type protein kinase)	AT3G49670.1	4e-55	D	U
CL7584Contig1	5.44314	Putative callose synthase 1 catalytic subunit	AT2G31960.1	1e-159	U
CL7590Contig1	5.44314	No Gene Ontology Hit
CL7611Contig1	5.44314	Putative early nodule-specific-like protein ENOD8	AT4G28830.1	2e-58		U
CL7616Contig1	5.44314	No Gene Ontology Hit
CL7635Contig1	5.44314	Putative DHHC-type zinc finger protein	AT1G69420.1	1e-59	U
CL7717Contig1	5.44314	No Gene Ontology Hit
CL7764Contig1	5.44314	Putative RIO kinase 1 isoform 1	AT5G37350.2	9e-31	U
CL833Contig2	5.44314	Putative EREBP-like protein
CL878Contig4	5.44314	Putative pollen allergen Jun o 4	AT5G37770.1	4e-30	D	U
CL889Contig6	5.44314	UDP-D-galactose epimerase 1	AT4G23920.1	1e-106	U	D
CL907Contig1	5.44314	Beta-glucosidase (Fragment)	AT4G22100.1	1e-103	U	U
CL989Contig3	5.44314	Ubiquitin-activating enzyme E1 2	AT5G06460.1	3e-40	U
CL775Contig2	5.44205	EF-hand Ca2+-binding protein CCD1
CL1163Contig2	5.44169	No Gene Ontology Hit
CL1958Contig1	5.44169	Putative 1-deoxy-D-xylulose 5-phosphate reductoisomerase precursor (EC 1.1.1.267)	AT5G62790.1	0	U	U
CL202Contig13	5.44169	No Gene Ontology Hit
CL2631Contig1	5.44169	Mus musculus adult retina cDNA, RIKEN full-length enriched library, clone:A930030A18 product:membrane bound C2 domain containing protein, full insert sequence	AT3G61050.2	5e-83	U	D
CL458Contig4	5.44169	Gamma-2 purothionin
CL51Contig5	5.36362	Cold acclimation protein WCOR410b
CL1339Contig1	5.27749	No Gene Ontology Hit
CL573Contig3	5.24069	No Gene Ontology Hit
CL1036Contig4	5.18286	Putative taxadien-5-alpha-ol O-acetyltransferase	AT1G28680.1	4e-36	U	U
CL2Contig50	5.18286	Chlorophyll a/b-binding protein WCAB precursor	AT3G27690.1	1e-116	D	D
CL258Contig4	5.14017	R 14 protein
CL443Contig3	5.14017	No Gene Ontology Hit
CL1062Contig4	5.08039	Hypothetical protein OJ1206_C08.12	AT1G19650.1	1e-125	U	D
CL1179Contig3	5.08039	No Gene Ontology Hit	AT2G38000.1	1e-133	U
CL1386Contig1	5.08039	Hydroxyanthranilate hydroxycinnamoyltransferase 3	AT3G48720.1	3e-55	D	U
CL1815Contig1	5.08039	Putative mRNA binding protein	AT3G63140.1	9e-78	D
CL1846Contig1	5.08039	Similarity to chalcone-flavonone isomerase	AT5G05270.2	2e-49	U	U
CL2351Contig1	5.08039	Putative Squalene monooxygenase	AT1G58440.1	0	D	D
CL2513Contig2	5.08039	U2 snRNP auxiliary factor, large subunit	AT4G36690.1	1e-157	U
CL2565Contig1	5.08039	Phenylalanine ammonia-lyase (EC 4.3.1.5) (Fragment)	AT2G37040.1	0	U	U
CL2774Contig2	5.08039	No Gene Ontology Hit
CL2Contig59	5.08039	Chlorophyll a/b-binding protein WCAB precursor	AT3G27690.1	1e-115	D	D
CL3048Contig1	5.08039	Putative avr9 elicitor response protein	AT1G05170.1	1e-138	U	U
CL3246Contig1	5.08039	Cinnamic acid 4-hydroxylase (EC 1.14.13.11)	AT2G30490.1	1e-113	U
CL671Contig3	5.08039	Hypothetical protein	AT4G21570.1	1e-128		U
CL761Contig1	5.08039	Putative o-methyltransferase	AT4G35160.1	3e-34		D
CL782Contig4	5.08039	Malate dehydrogenase, glyoxysomal precursor (EC 1.1.1.37)	AT5G09660.1	4e-76	D	D
CL790Contig5	5.08039	Putative beta 1 subunit of 20S proteasome	AT4G31300.1	3e-67		U
CL990Contig6	5.08039	Putative xylanase inhibitor
CL422Contig4	5.07986	Wheatwin1 precursor (Pathogenesis-related protein 4a) (Protein 0.14)	AT3G04720.1	6e-50	D	D
CL158Contig10	5.07959	Putative 1-aminocyclopropane-1-carboxylate oxidase	AT1G62380.1	2e-80	D	D
CL1060Contig4	4.83856	Sterol carrier protein 2-like
CL107Contig4	4.83856	Putative phosphogluconate dehydrogenase
CL1138Contig2	4.83856	No Gene Ontology Hit
CL1141Contig4	4.83856	Zinc finger protein-like
CL1160Contig2	4.83856	Zinc-binding protein-like
CL1363Contig4	4.83856	T26J12.6 protein
CL1411Contig2	4.83856	OSJNBa0043A12.28 protein
CL1593Contig2	4.83856	Putative phosphoadenylyl-sulfate reductase
CL1663Contig3	4.83856	Glycosyl hydrolase family protein 17-like
CL1699Contig1	4.83856	No Gene Ontology Hit
CL1889Contig3	4.83856	BCL-2 binding anthanogene-1
CL1Contig108	4.83856	Histone H2A
CL1Contig215	4.83856	Histone H3 (H3C3) (Histone 3)
CL2009Contig2	4.83856	Putative light-harvesting chlorophyll-a/b protein of photosystem I
CL2023Contig1	4.83856	No Gene Ontology Hit
CL2135Contig2	4.83856	Glycosyl transferase-like protein
CL21Contig3	4.83856	Thaumatin-like pathogenesis-related protein 4 precursor
CL220Contig1	4.83856	40S ribosomal protein S27 (Manganese efficiency related protein 1)
CL2288Contig1	4.83856	Hypothetical protein OSJNBa0092M19.20
CL2309Contig3	4.83856	Hypothetical protein P0036D10.7 (Peroxisomal membrane protein OsPex14p)
CL2331Contig1	4.83856	No Gene Ontology Hit
CL2440Contig1	4.83856	Putative ribose-5-phosphate isomerase
CL2505Contig1	4.83856	Carboxypeptidase C cbp31
CL255Contig5	4.83856	GAD1
CL255Contig8	4.83856	Putative glutamate decarboxylase
CL2574Contig1	4.83856	Putative scarecrow protein
CL2623Contig2	4.83856	No Gene Ontology Hit
CL2734Contig2	4.83856	No Gene Ontology Hit
CL2743Contig2	4.83856	Calmodulin-2
CL2751Contig2	4.83856	Oxygen evolving complex protein-like
CL2820Contig1	4.83856	No Gene Ontology Hit
CL2879Contig2	4.83856	No Gene Ontology Hit
CL2Contig62	4.83856	Hypothetical protein (Fragment)
CL3098Contig1	4.83856	Putative U3 small nucleolar ribonucleoprotein protein (Putative U3 small nucleolar ribonucleoprotein protein; 1537-3735)
CL31Contig12	4.83856	Calmodulin
CL3218Contig1	4.83856	Putative chloroplast nucleoid DNA-binding protein cnd41
CL3254Contig1	4.83856	No Gene Ontology Hit
CL3255Contig1	4.83856	No Gene Ontology Hit
CL3279Contig1	4.83856	No Gene Ontology Hit
[truncated: 5,843 more rows]
[truncated: 6 more columns]
