# Supplementary material for: Wheat EST resources for functional genomics of abiotic stress
Source: BMC Genomics. 2006 Jun 13;7:149. doi: 10.1186/1471-2164-7-149 (PMC1539019; doi:10.1186/1471-2164-7-149)
Supplement: Additional File 2 — Contigs containing at least three ESTs that are present only in the FGAS dataset. SSH ESTs are not part of this analysis. The contigs were analyzed by TBLASTX against the Arabidopsis TAIR database to find homologues (e-25 cut-off). For those that are represented on the Affymetrix and/or MGW microarrays, the expression data with respect to cold or drought regulation was obtained. U, up-regulated; D, down-regulated. [file 1471-2164-7-149-S2.xls]

## Sheet: Feuil1
Additional Table 2. Contigs containing at least three ESTs that are present only in the FGAS dataset. SSH ESTs are not part of this analysis.The contigs were analyzed by TBLASTX against the Arabidopsis TAIR database to find homologues (e-25 cut-off). Among those, the cold- or drought-regulated genes were identified. U, up-regulated; D, down-regulated.
Contig name	Number of ESTs	Annotation	Arabidopsis Protein ID	e value of tblastx analysis against TAIR Arabidopsis proteins	Arabidopsis array cold response Hannah et al. 2005	Arabidopsis array drought response Rizhsky et al. 2005
CL1638Contig1	24.0032	No Gene Ontology Hit
CL1293Contig2	19.0024	No Gene Ontology Hit
CL386Contig3	18.0027	Chitinase 1	AT2G43570.1	5e-29	U	U
CL347Contig3	17.0024	Cold-shock protein CS120
CL2466Contig1	16.0022	Putative heat shock protein
CL3394Contig1	12.0016	Nitrogen regulation protein NR(II) (EC 2.7.3.-)
CL7Contig23	12.0016	Aquaporin PIP1	AT4G00430.1	1e-133	D	D
CL40Contig14	11.0014	Chitinase IV	AT2G43590.1	7e-82	U	U
CL650Contig3	11.0014	Chloroplast-targeted COR protein
CL1239Contig3	10.0016	Putative LMW heat shock protein
CL2570Contig1	10.0016	Hypothetical protein OJ1015F07.4
CL125Contig7	9.00135	O-methyltransferase
CL206Contig11	9.00135	Low molecular mass early light-inducible protein HV90, chloroplast precursor (ELIP)	AT3G22840.1	6e-33	U	U
CL3635Contig1	9.00135	No Gene Ontology Hit
CL4047Contig1	9.00135	No Gene Ontology Hit
CL52Contig12	9.00135	No Gene Ontology Hit
CL52Contig13	9.00135	No Gene Ontology Hit
CL619Contig5	9.00135	WSI76 protein induced by water stress	AT1G09350.1	1e-93	U	U
CL1228Contig3	8.00108	Leaf senescence protein-like	AT4G01080.1	3e-41	U	U
CL1293Contig1	8.00108	Dehydrin
CL2543Contig2	8.00108	No Gene Ontology Hit	AT3G27770.1	4e-32	D	D
CL400Contig4	8.00108	Cysteine protease	AT4G16190.1	4e-46		U
CL4107Contig1	8.00108	No Gene Ontology Hit
CL4776Contig1	8.00108	Probable arylsulfatase activating protein aslB
CL1051Contig5	7.00081	C repeat-binding factor 2	AT4G25480.1	1e-27	U	U
CL2204Contig1	7.00081	Putative phytosulfokine receptor	AT1G72300.1	1e-26	D
CL3474Contig1	7.00081	No Gene Ontology Hit
CL3792Contig1	7.00081	No Gene Ontology Hit
CL4454Contig1	7.00081	No Gene Ontology Hit
CL5468Contig1	7.00081	Ubiquinone/menaquinone biosynthesis methyltransferase ubiE (EC 2.1.1.-)
CL833Contig4	7.00081	Putative EREBP-like protein
CL1318Contig2	6.00108	S-like RNase	AT1G26820.1	4e-39	D
CL1368Contig4	6.00108	Beta-expansin	AT2G20750.1	1e-32	U	D
CL17Contig3	6.00108	Type 1 non-specific lipid transfer protein precursor (Fragment)
CL20Contig27	6.00108	No Gene Ontology Hit
CL2425Contig2	6.00108	Putative lectin
CL280Contig2	6.00108	No Gene Ontology Hit
CL280Contig4	6.00108	No Gene Ontology Hit
CL2910Contig1	6.00108	CONSTANS-like protein CO6
CL3212Contig2	6.00108	No Gene Ontology Hit	AT5G19855.1	4e-45	D
CL3324Contig2	6.00108	RING zinc finger protein-like
CL3647Contig2	6.00108	No Gene Ontology Hit
CL3778Contig2	6.00108	Putative phenylalanyl-tRNA synthetase alpha chain
CL4292Contig1	6.00108	No Gene Ontology Hit
CL4895Contig1	6.00108	No Gene Ontology Hit
CL5228Contig1	6.00108	Putative inositol-(1,4,5) trisphosphate 3-kinase	AT5G61760.1	5e-73	U
CL5712Contig1	6.00108	ABCF-type protein	AT5G64840.1	1e-104		U
CL5985Contig1	6.00108	Hypothetical protein P0508B05.10
CL6056Contig1	6.00108	Putative calcium binding EF-hand protein	AT2G33380.1	3e-33	U	D
CL6257Contig1	6.00108	No Gene Ontology Hit
CL6493Contig1	6.00108	No Gene Ontology Hit
CL861Contig2	6.00108	No Gene Ontology Hit
CL1051Contig2	5.00081	C repeat-binding factor 2	AT4G25480.1	4e-28	U	U
CL1182Contig3	5.00081	OSJNBa0043A12.18 protein
CL1279Contig2	5.00081	Isoflavone reductase homolog (EC 1.3.1.-)	AT4G34540.1	1e-41	U	U
CL1366Contig3	5.00081	Putative UDP-glucose: flavonoid 7-O-glucosyltransferase	AT2G36750.1	3e-41	U	U
CL206Contig6	5.00081	High molecular mass early light-inducible protein HV58, chloroplast precursor (ELIP)	AT3G22840.1	1e-30	U	U
CL3647Contig1	5.00081	No Gene Ontology Hit
CL4058Contig1	5.00081	Myb-related protein Hv33	AT4G34990.1	2e-46	U	D
CL411Contig7	5.00081	No Gene Ontology Hit
CL4350Contig2	5.00081	Similarity to protein kinase	AT3G01490.1	1e-37	D	U
CL4537Contig1	5.00081	Putative ACT domain-containing protein	AT1G69040.2	1e-110	D
CL4642Contig1	5.00081	Chitinase 1	AT2G43570.1	2e-27	U	U
CL4666Contig1	5.00081	Farnesylated protein 1	AT4G38580.1	2e-43	U	U
CL4825Contig1	5.00081	Hypothetical protein P0473D02.6 (Hypothetical protein OJ1368_G08.21)
CL6137Contig1	5.00081	No Gene Ontology Hit
CL6258Contig1	5.00081	Putative sodium-dicarboxylate cotransporter
CL6567Contig1	5.00081	Putative arabinogalactan protein	AT5G60490.1	1e-32		D
CL6634Contig1	5.00081	No Gene Ontology Hit
CL6741Contig1	5.00081	Putative b-keto acyl reductase
CL6821Contig1	5.00081	Putative strictosidine synthase	AT3G57030.1	3e-59	U	U
CL7090Contig1	5.00081	Putative genetic modifier
CL721Contig3	5.00081	No Gene Ontology Hit
CL7241Contig1	5.00081	No Gene Ontology Hit
CL7243Contig1	5.00081	No Gene Ontology Hit
CL7272Contig1	5.00081	Early light-inducible protein
CL7415Contig1	5.00081	No Gene Ontology Hit
CL7455Contig1	5.00081	ABC1 family protein-like
CL754Contig3	5.00081	Chitinase 3	AT2G43590.1	1e-42	U	U
CL7581Contig1	5.00081	Aspartate transaminase, mitochondrial	AT5G19550.1	1e-103	U	U
CL7608Contig1	5.00081	Putative aspartic proteinase nepenthesin I	AT3G18490.1	3e-38	D	D
CL7617Contig1	5.00081	No Gene Ontology Hit
CL7686Contig1	5.00081	Putative nucleoid DNA-binding protein cnd41
CL7701Contig1	5.00081	Putative FH protein interacting protein FIP2
CL7785Contig1	5.00081	No Gene Ontology Hit
CL7794Contig1	5.00081	No Gene Ontology Hit
CL807Contig3	5.00081	Putative diphosphonucleotide phosphatase	AT1G13750.1	3e-69		U
CL861Contig5	5.00081	No Gene Ontology Hit
CL963Contig4	5.00081	OSJNBb0013O03.11 protein
CL11Contig10	4.00054	Glutathione transferase (EC 2.5.1.18)	AT1G10370.1	1e-28	U	U
CL1224Contig3	4.00054	Zinc finger protein	AT2G31380.1	1e-35	U	U
CL123Contig21	4.00054	Xyloglucan endotransglycosylase (XET)	AT3G23730.1	8e-90	D	D
CL1264Contig5	4.00054	MYB17 protein	AT2G47190.1	8e-31	U	U
CL1397Contig6	4.00054	Histone H2A	AT4G27230.1	3e-34	D	D
CL1612Contig2	4.00054	Similar to mitogen-activated protein kinases	AT2G30040.1	8e-37	U	U
CL1636Contig3	4.00054	Putative 3-hydroxyisobutyryl-coenzyme A hydrolase	AT5G65940.2	1e-26	D	U
CL1782Contig2	4.00054	No Gene Ontology Hit
CL184Contig7	4.00054	Putative cysteine protease CP1
CL201Contig3	4.00054	OsRad6	AT5G62540.1	4e-76	D	U
CL20Contig23	4.00054	No Gene Ontology Hit
CL2204Contig2	4.00054	Putative phytosulfokine receptor
CL2204Contig3	4.00054	Putative phytosulfokine receptor
CL2240Contig4	4.00054	3:-N-debenzoyltaxol N-benzoyltransferase-like
CL2246Contig1	4.00054	Putative glyceraldehyde-3-phosphate dehydrogenase	AT1G79530.1	4e-63		U
CL2269Contig2	4.00054	Uclacyanin 3-like protein-like protein
CL2527Contig3	4.00054	OSJNBa0020J04.9 protein	AT4G38930.2	3e-36	U	U
CL2547Contig2	4.00054	WRKY transcription factor 53 (Transcription factor WRKY12)
CL2589Contig2	4.00054	Putative phytosulfokine receptor
CL2613Contig1	4.00054	Calmodulin-binding protein	AT4G25800.1	1e-30	U	U
CL272Contig7	4.00054	No Gene Ontology Hit
CL28Contig16	4.00054	Extracellular invertase (EC 3.2.1.26)	AT1G62660.1	5e-51	D
CL2900Contig1	4.00054	No Gene Ontology Hit
CL3021Contig2	4.00054	No Gene Ontology Hit
CL3036Contig2	4.00054	No Gene Ontology Hit
CL3091Contig2	4.00054	Arabidopsis thaliana genomic DNA, chromosome 3, P1 clone: MAG2 (Hypothetical protein At3g14200)	AT3G14200.1	8e-29	U	U
CL3234Contig1	4.00054	No Gene Ontology Hit
CL3422Contig2	4.00054	Hypothetical protein OSJNBb0059K16.5
CL3474Contig2	4.00054	No Gene Ontology Hit
CL3478Contig1	4.00054	Putative AP endonuclease	AT2G41460.1	2e-29		U
CL3513Contig3	4.00054	Putative lectin
CL3525Contig1	4.00054	Putative oligosaccharyl transferase STT3	AT5G19690.1	1e-175	D	U
CL3651Contig1	4.00054	Putative leucine-rich repeat transmembrane protein kinase 1	AT1G53730.1	1e-115	D	U
CL3763Contig2	4.00054	F11A17.8	AT3G27020.1	1e-114	D	U
CL4001Contig1	4.00054	Laccase LAC5-4 (EC 1.10.3.2)	AT2G30210.1	5e-74	D
CL4270Contig1	4.00054	Similar to stem rust resistance protein	AT4G21410.1	1e-30	D	U
CL4313Contig2	4.00054	T24P13.4
CL4430Contig1	4.00054	Cellulose synthase catalytic subunit 12	AT5G16910.1	1e-51		U
CL4669Contig2	4.00054	Annexin	AT1G35720.1	5e-30	U	U
CL4888Contig2	4.00054	No Gene Ontology Hit	AT4G28910.1	5e-27	U	U
CL5190Contig2	4.00054	No Gene Ontology Hit
CL5273Contig1	4.00054	No Gene Ontology Hit	AT1G44000.1	3e-44		D
CL52Contig11	4.00054	No Gene Ontology Hit
CL5398Contig2	4.00054	Putative solute carrier family 17 (Anion/sugar transporter), member 5 (Putative Na+-dependen inorganic phosphate cotransporter)
CL5418Contig2	4.00054	Hypothetical protein OJ1115_D04.15 (Hypothetical protein OSJNBa0022J22.9)	AT4G37470.1	3e-37	U	D
CL5512Contig2	4.00054	Zinc transporter ZIP	AT1G05300.2	1e-40	U
CL5591Contig2	4.00054	Hypothetical protein OSJNAa0049K09.12
CL5646Contig2	4.00054	Transcription factor WRKY07
CL5711Contig1	4.00054	Putative ornithine decarboxylase
CL5755Contig1	4.00054	Putative homeobox	AT4G04890.1	2e-27		U
CL5793Contig2	4.00054	No Gene Ontology Hit
CL5871Contig1	4.00054	No Gene Ontology Hit
CL59Contig3	4.00054	No Gene Ontology Hit
CL6001Contig1	4.00054	Lysine decarboxylase (EC 4.1.1.18)	AT2G37210.1	6e-71	D
CL6043Contig1	4.00054	Alcohol dehydrogenase, putative	AT1G77120.1	8e-79	U	U
CL6138Contig2	4.00054	No Gene Ontology Hit
CL6149Contig2	4.00054	Phenylalanine ammonia-lyase (EC 4.3.1.5) (Fragment)	AT3G53260.1	1e-78	U	U
CL6861Contig1	4.00054	Putative oxidase-like
CL687Contig3	4.00054	No Gene Ontology Hit
CL6Contig105	4.00054	Peroxidase 6	AT2G22420.1	2e-38	D	D
CL7003Contig1	4.00054	Arabidopsis thaliana genomic DNA, chromosome 5, P1 clone:MCO15 (At5g55230)	AT2G01910.1	1e-39	D
CL7401Contig1	4.00054	Arabidopsis thaliana genomic DNA, chromosome 5, P1 clone:MZN1 (Hypothetical protein At5g58600/mzn1_50) (Hypothetical protein At5g58600)	AT3G54260.1	2e-58	U	D
CL7421Contig1	4.00054	Putative Nramp1 protein	AT5G67330.1	6e-46		U
CL7585Contig1	4.00054	Putative pyruvate kinase	AT5G52920.1	5e-60		U
CL7802Contig1	4.00054	Putative brassinosteroid LRR receptor kinase protein	AT3G03770.1	5e-57	U
CL7896Contig1	4.00054	Methyltransferase-like
CL7917Contig1	4.00054	AINTEGUMENTA-like protein	AT4G37750.1	4e-30	D
CL7959Contig1	4.00054	Putative amino acid permease 6	AT5G49630.1	1e-110	D	U
CL7982Contig1	4.00054	No Gene Ontology Hit
CL8115Contig1	4.00054	No Gene Ontology Hit
CL8144Contig1	4.00054	No Gene Ontology Hit
CL8171Contig1	4.00054	Expressed protein
CL8202Contig1	4.00054	No Gene Ontology Hit
CL8267Contig1	4.00054	OSJNBa0042L16.16 protein
CL8503Contig1	4.00054	No Gene Ontology Hit
CL8508Contig1	4.00054	No Gene Ontology Hit
CL8523Contig1	4.00054	No Gene Ontology Hit
CL8570Contig1	4.00054	Putative nucleic acid binding protein
CL8587Contig1	4.00054	Putative polyprotein
CL8631Contig1	4.00054	No Gene Ontology Hit
CL8652Contig1	4.00054	No Gene Ontology Hit
CL8673Contig1	4.00054	Putative enoyl-CoA-hydratase	AT4G31810.1	1e-76	U	U
CL8955Contig1	4.00054	No Gene Ontology Hit
CL907Contig2	4.00054	Beta-glucosidase (Fragment)	AT4G22100.1	1e-70	U	U
CL907Contig3	4.00054	Beta-glucosidase (Fragment)	AT4G27830.1	4e-62	U	U
CL9112Contig1	4.00054	No Gene Ontology Hit
CL9141Contig1	4.00054	No Gene Ontology Hit
CL9204Contig1	4.00054	At1g35180 (At3g16870)
CL9311Contig1	4.00054	C-repeat/DRE-binding factor 3
CL9483Contig1	4.00054	Hypothetical protein At2g02060
CL9491Contig1	4.00054	No Gene Ontology Hit
CL9513Contig1	4.00054	No Gene Ontology Hit	AT2G26180.1	4e-31	U
CL9561Contig1	4.00054	Subtilisin-like protein
CL990Contig5	4.00054	Putative xylanase inhibitor
CL10046Contig1	3.00027	OSJNBa0088A01.22 protein
CL10053Contig1	3.00027	No Gene Ontology Hit
CL10071Contig1	3.00027	T4O12.26
CL10082Contig1	3.00027	No Gene Ontology Hit
CL10149Contig1	3.00027	No Gene Ontology Hit
CL10156Contig1	3.00027	Guanine nucleotide-exchange protein-like" (Guanine nucleotide-exchange protein-like)	AT3G60860.1	2e-92		U
CL10171Contig1	3.00027	No Gene Ontology Hit
CL10192Contig1	3.00027	Resistance protein LR10
CL10198Contig1	3.00027	OCL3 protein	AT1G79840.1	6e-39	U	U
CL10220Contig1	3.00027	No Gene Ontology Hit
CL10221Contig1	3.00027	Putative chloroplast nucleoid DNA-binding protein	AT4G35880.1	8e-31		U
CL10305Contig1	3.00027	No Gene Ontology Hit
CL10310Contig1	3.00027	No Gene Ontology Hit
CL10319Contig1	3.00027	No Gene Ontology Hit
CL10326Contig1	3.00027	No Gene Ontology Hit
CL10387Contig1	3.00027	No Gene Ontology Hit
CL10405Contig1	3.00027	Putative quercetin 3-O-glucoside-6::-O-malonyltransferase
CL10510Contig1	3.00027	No Gene Ontology Hit
CL1051Contig4	3.00027	CBF1-like protein BCBF1
CL1051Contig6	3.00027	CBF-like protein
CL10532Contig1	3.00027	No Gene Ontology Hit
CL10557Contig1	3.00027	Putative proton myo-inositol transporter	AT2G35740.1	6e-50	D
CL10584Contig1	3.00027	No Gene Ontology Hit
CL10609Contig1	3.00027	No Gene Ontology Hit
CL10624Contig1	3.00027	No Gene Ontology Hit
CL10631Contig1	3.00027	Putative ion-transport protein yfeO
CL10639Contig1	3.00027	No Gene Ontology Hit
CL10644Contig1	3.00027	OSJNBb0078D11.10 protein
CL10685Contig1	3.00027	No Gene Ontology Hit	AT4G37540.1	9e-36	D	D
CL10710Contig1	3.00027	No Gene Ontology Hit
CL10726Contig1	3.00027	No Gene Ontology Hit
CL10739Contig1	3.00027	No Gene Ontology Hit
CL10746Contig1	3.00027	No Gene Ontology Hit
CL10760Contig1	3.00027	Oligopeptide transporter 4 (AtOPT4)	AT5G64410.1	8e-33		D
CL10764Contig1	3.00027	Putative cell death associated protein	AT3G48690.1	3e-30	D	U
CL10787Contig1	3.00027	No Gene Ontology Hit
CL1080Contig3	3.00027	Putative ribophorin I (At2g01720)	AT2G01720.1	3e-38	U
CL10810Contig1	3.00027	No Gene Ontology Hit
CL10813Contig1	3.00027	No Gene Ontology Hit
CL10822Contig1	3.00027	LEM3-like
CL10829Contig1	3.00027	No Gene Ontology Hit
CL10854Contig1	3.00027	No Gene Ontology Hit
CL10889Contig1	3.00027	No Gene Ontology Hit
CL10902Contig1	3.00027	Putative Ulp1 protease family protein
CL10907Contig1	3.00027	Putative dihydroflavonol-4-reductase DFR1
CL10908Contig1	3.00027	No Gene Ontology Hit
CL10913Contig1	3.00027	No Gene Ontology Hit
CL10938Contig1	3.00027	No Gene Ontology Hit
CL10949Contig1	3.00027	No Gene Ontology Hit
CL10959Contig1	3.00027	Hypothetical protein P0681F10.42	AT5G25770.2	1e-43	D
CL10971Contig1	3.00027	No Gene Ontology Hit	AT4G03260.1	2e-35		U
CL10998Contig1	3.00027	No Gene Ontology Hit
CL11022Contig1	3.00027	Probable WRKY transcription factor 19 (WRKY DNA-binding protein 19)	AT5G09670.1	7e-62		U
CL11045Contig1	3.00027	No Gene Ontology Hit
CL1106Contig1	3.00027	Putative cytochrome c oxidoreductase	AT4G15920.1	1e-48	D	D
CL11073Contig1	3.00027	No Gene Ontology Hit
CL11086Contig1	3.00027	Putative cation diffusion facilitator 9	AT1G79520.1	2e-34		U
CL11093Contig1	3.00027	No Gene Ontology Hit
CL11123Contig1	3.00027	No Gene Ontology Hit
CL1113Contig1	3.00027	Putative hydroxycinnamoyl transferase	AT3G48720.1	3e-38	U	D
CL11164Contig1	3.00027	No Gene Ontology Hit
CL11166Contig1	3.00027	No Gene Ontology Hit
CL11169Contig1	3.00027	Putative arsenite transport subunit B	AT1G02260.1	2e-48	D
CL11205Contig1	3.00027	Putative serine/threonine protein kinase	AT3G13670.1	3e-61		U
CL11287Contig1	3.00027	Putative ABC1 protein (Putative ATPase)	AT1G15520.1	1e-140	U	U
CL11290Contig1	3.00027	No Gene Ontology Hit
CL11311Contig1	3.00027	Similar to stem rust resistance protein
CL11313Contig1	3.00027	Putative peroxidase (Class III peroxidase 19 precursor) (EC 1.11.1.7)	AT4G11290.1	3e-30	D	D
CL11332Contig1	3.00027	Putative glyoxalase I (EC 4.4.1.5) (Fragment)	AT1G11840.5	6e-42	D	U
CL11355Contig1	3.00027	Putative kinase	AT1G69200.1	1e-56	D	U
CL11358Contig1	3.00027	No Gene Ontology Hit
CL11360Contig1	3.00027	No Gene Ontology Hit	AT3G01780.1	1e-109		U
CL11366Contig1	3.00027	Hypothetical protein OSJNBa0088I06.5
CL11407Contig1	3.00027	Putative UDP-glucose:salicylic acid glucosyltransferase	AT2G30140.1	8e-28	U	U
CL11415Contig1	3.00027	No Gene Ontology Hit
CL11428Contig1	3.00027	Subtilisin-like serine proteinase
CL11445Contig1	3.00027	No Gene Ontology Hit
CL11499Contig1	3.00027	No Gene Ontology Hit
CL11510Contig1	3.00027	Putative ethylene-forming enzyme	AT1G17020.1	9e-29	U	U
CL11516Contig1	3.00027	Similarity to elicitor-inducible receptor EIR	AT1G68780.1	1e-42	D
CL11523Contig1	3.00027	No Gene Ontology Hit
CL11541Contig1	3.00027	No Gene Ontology Hit
CL11542Contig1	3.00027	No Gene Ontology Hit
CL11543Contig1	3.00027	Putative cellulose synthase	AT1G55850.1	2e-36	D	U
CL11580Contig1	3.00027	No Gene Ontology Hit
CL11605Contig1	3.00027	No Gene Ontology Hit
CL11618Contig1	3.00027	No Gene Ontology Hit
CL11638Contig1	3.00027	Putative RNA helicase	AT3G18600.1	2e-53	U
CL11652Contig1	3.00027	No Gene Ontology Hit
CL11657Contig1	3.00027	No Gene Ontology Hit
CL11662Contig1	3.00027	No Gene Ontology Hit
CL11667Contig1	3.00027	OSJNBa0016O02.1 protein	AT3G02450.1	8e-91	D	U
CL11706Contig1	3.00027	No Gene Ontology Hit
CL11725Contig1	3.00027	No Gene Ontology Hit
CL11791Contig1	3.00027	No Gene Ontology Hit
CL11805Contig1	3.00027	No Gene Ontology Hit
CL11809Contig1	3.00027	No Gene Ontology Hit
CL11810Contig1	3.00027	No Gene Ontology Hit
CL11812Contig1	3.00027	No Gene Ontology Hit
CL11831Contig1	3.00027	Hypothetical protein AT4g11690	AT5G39710.1	7e-35	U	U
CL11839Contig1	3.00027	Hypothetical protein OJ1489_G03.2 (Hypothetical protein OSJNBb0111O13.12)	AT5G42670.1	4e-29	U
CL11855Contig1	3.00027	Putative blight resistance protein
CL11862Contig1	3.00027	No Gene Ontology Hit
CL11868Contig1	3.00027	No Gene Ontology Hit
CL11876Contig1	3.00027	Lipase-like
CL11877Contig1	3.00027	Putative auxin-induced protein
CL11878Contig1	3.00027	No Gene Ontology Hit
CL11891Contig1	3.00027	No Gene Ontology Hit
CL11899Contig1	3.00027	Putative nucleoporin PRECOZ	AT1G80680.1	1e-89		U
CL11915Contig1	3.00027	Pollen allergen-like
CL11985Contig1	3.00027	Putative NADPH-dependent mannose 6-phosphate reductase	AT2G37770.2	3e-36	U	U
CL11987Contig1	3.00027	No Gene Ontology Hit
CL12021Contig1	3.00027	Putative D-3	AT1G17745.2	2e-44	U	U
CL12056Contig1	3.00027	Rhamnosyl transferase	AT5G35570.1	9e-88	U	U
CL12147Contig1	3.00027	C-repeat binding factor 3-like protein
CL12172Contig1	3.00027	No Gene Ontology Hit
CL1217Contig7	3.00027	No Gene Ontology Hit
CL1217Contig8	3.00027	No Gene Ontology Hit
CL12185Contig1	3.00027	No Gene Ontology Hit
CL12216Contig1	3.00027	No Gene Ontology Hit
CL12232Contig1	3.00027	DNA repair helicase XPB1 (EC 3.6.1.-) (XPB homolog 1) (ERCC3 homolog 1) (RAD25 homolog 1)	AT5G41360.1	2e-36		U
CL12240Contig1	3.00027	No Gene Ontology Hit
CL12248Contig1	3.00027	No Gene Ontology Hit
CL1224Contig4	3.00027	Zinc finger protein	AT2G31380.1	1e-36	U	U
CL12303Contig1	3.00027	Putative zinc-finger protein
CL12305Contig1	3.00027	Putative metalloproteinase
CL12356Contig1	3.00027	Putative choline kinase CK2
CL12360Contig1	3.00027	No Gene Ontology Hit
CL1239Contig2	3.00027	Putative LMW heat shock protein
CL12401Contig1	3.00027	No Gene Ontology Hit
CL12411Contig1	3.00027	Putative U3 small nucleolar ribonucleoprotein complex-associated protein	AT4G05410.1	2e-55	U
CL12445Contig1	3.00027	No Gene Ontology Hit
CL12463Contig1	3.00027	OSJNBa0004N05.16 protein
CL12530Contig1	3.00027	No Gene Ontology Hit
CL12541Contig1	3.00027	No Gene Ontology Hit
CL12549Contig1	3.00027	No Gene Ontology Hit	AT3G19900.1	5e-47	D
CL12564Contig1	3.00027	No Gene Ontology Hit
CL12572Contig1	3.00027	AT5g49550/K6M13_10
CL12582Contig1	3.00027	No Gene Ontology Hit
CL12602Contig1	3.00027	No Gene Ontology Hit
CL12614Contig1	3.00027	No Gene Ontology Hit
CL12615Contig1	3.00027	No Gene Ontology Hit
CL12632Contig1	3.00027	No Gene Ontology Hit
CL1264Contig4	3.00027	Putative transcription factor	AT2G47190.1	9e-27	U	U
CL12657Contig1	3.00027	Inner membrane ALBINO3-like protein 2, chloroplast precursor (Ath5)
CL12663Contig1	3.00027	TGF beta receptor associated protein-1 (Hypothetical protein TGFBRAP1)	AT1G22860.1	1e-129		U
CL12664Contig1	3.00027	No Gene Ontology Hit
CL12687Contig1	3.00027	No Gene Ontology Hit
CL12706Contig1	3.00027	No Gene Ontology Hit
CL1275Contig1	3.00027	No Gene Ontology Hit
CL1319Contig3	3.00027	Putative eukaryotic translation initiation factor 2 alpha subunit eIF2	AT5G05470.1	1e-51		U
CL1361Contig3	3.00027	No Gene Ontology Hit
CL1659Contig3	3.00027	Putative dioscorin class A	AT2G28210.1	7e-53	D
CL1665Contig2	3.00027	Asparaginase (EC 3.5.1.1)	AT3G16150.1	1e-88	D
CL1669Contig2	3.00027	No Gene Ontology Hit	AT5G02120.1	4e-29		D
CL1730Contig3	3.00027	1-aminocyclopropane-1-carboxylate oxidase	AT1G62380.1	9e-61	D	D
CL1872Contig2	3.00027	HVA22 protein
CL1898Contig4	3.00027	No Gene Ontology Hit
CL1956Contig3	3.00027	Aspartate aminotransferase precursor (EC 2.6.1.1)
CL1Contig249	3.00027	Putative histone H2B	AT5G22880.1	4e-44	U	D
CL1Contig273	3.00027	Histone H3-maize	AT5G10390.1	1e-65	U	D
CL2008Contig4	3.00027	Putative 12-oxophytodienoic acid reductase	AT1G17990.2	1e-82	D
CL2053Contig2	3.00027	F21M11.17 protein	AT1G03900.1	1e-49	D
CL206Contig5	3.00027	High molecular mass early light-inducible protein HV58, chloroplast precursor (ELIP)	AT3G22840.1	3e-34	U	U
CL2137Contig1	3.00027	No Gene Ontology Hit
CL2150Contig2	3.00027	No Gene Ontology Hit
CL2166Contig4	3.00027	F12P19.3 [imported]-Arabidopsis thaliana	AT1G55210.1	4e-40	U	D
CL220Contig10	3.00027	40S ribosomal protein S27 (Manganese efficiency related protein 1)	AT3G61110.1	1e-37	D	D
CL2249Contig1	3.00027	No Gene Ontology Hit
CL2262Contig1	3.00027	No Gene Ontology Hit
CL2320Contig2	3.00027	No Gene Ontology Hit	AT2G38640.1	6e-35	U
CL2404Contig2	3.00027	OSJNBa0042I15.9 protein	AT3G10570.1	2e-36	D	U
CL2440Contig2	3.00027	Putative ribose-5-phosphate isomerase	AT3G04790.1	6e-45		D
CL2454Contig3	3.00027	Putative GDSL lipase/acylhydrolase	AT1G09390.1	2e-51	D	D
CL2527Contig1	3.00027	OSJNBa0020J04.9 protein	AT4G38930.2	1e-105	U	U
CL2547Contig3	3.00027	WRKY transcription factor 53 (Transcription factor WRKY12)
CL2589Contig1	3.00027	Putative phytosulfokine receptor
CL2589Contig4	3.00027	Putative phytosulfokine receptor
CL258Contig8	3.00027	R 14 protein
CL2604Contig2	3.00027	Pseudo-response regulator 73
CL2613Contig3	3.00027	No Gene Ontology Hit
CL2622Contig2	3.00027	Putative ADP-ribosylation factor	AT1G23490.1	9e-35	D
CL2636Contig3	3.00027	No Gene Ontology Hit
CL2682Contig1	3.00027	No Gene Ontology Hit
CL2732Contig2	3.00027	Putative transcription factor WRKY5
CL2845Contig3	3.00027	Putative ethylene-induced esterase	AT2G23580.1	2e-50	U	U
CL284Contig1	3.00027	Adenosine diphosphate glucose pyrophosphatase precursor	AT1G09560.1	5e-35	U	D
CL2882Contig3	3.00027	Putative hAT family dimerisation domain containing protein
CL2Contig68	3.00027	Chlorophyll a/b-binding protein WCAB precursor	AT3G27690.1	1e-105	D	D
CL3021Contig1	3.00027	No Gene Ontology Hit
CL3081Contig2	3.00027	OSJNBb0015D13.10 protein	AT5G42800.1	2e-35	U	U
CL3111Contig3	3.00027	Zinc-finger protein R2931
CL3141Contig3	3.00027	Putative transcription initiation factor
CL3180Contig2	3.00027	Putative cinnamoyl-CoA reductase
CL3209Contig2	3.00027	Putative beta-phosphoglucomutase	AT2G38740.1	3e-41		U
CL3251Contig3	3.00027	WRKY family transcription factor-like
CL3285Contig1	3.00027	No Gene Ontology Hit
CL3291Contig2	3.00027	No Gene Ontology Hit	AT2G27285.1	2e-44		U
CL3324Contig1	3.00027	RING zinc finger protein-like
CL3333Contig1	3.00027	No Gene Ontology Hit
CL3503Contig1	3.00027	Putative xyloglucan endotransglycosylase	AT2G18800.1	2e-54	U	D
CL3515Contig1	3.00027	No Gene Ontology Hit
CL3643Contig3	3.00027	No Gene Ontology Hit
CL3693Contig1	3.00027	No Gene Ontology Hit
CL3758Contig2	3.00027	Endo-1,3-beta-glucanase (EC 3.2.1.39) (Fragment)
CL3820Contig1	3.00027	No Gene Ontology Hit
CL3857Contig3	3.00027	Cytosolic acetyl-CoA carboxylase	AT1G36160.1	1e-131		U
CL387Contig5	3.00027	No Gene Ontology Hit
CL3989Contig4	3.00027	Putative sodium/calcium exchanger protein (Cation/proton exchanger 1b)
CL4068Contig2	3.00027	No Gene Ontology Hit
CL4102Contig2	3.00027	Hypothetical protein	AT5G22500.1	2e-37	D
CL4118Contig1	3.00027	No Gene Ontology Hit
CL413Contig1	3.00027	No Gene Ontology Hit
CL4265Contig2	3.00027	Putative peroxisome assembly protein 2
CL4270Contig2	3.00027	Similar to stem rust resistance protein
CL437Contig8	3.00027	Putative family II lipase EXL4	AT4G28780.1	2e-32		D
CL4523Contig1	3.00027	CCAAT-box transcription factor complex WHAP6	AT1G54160.1	1e-27		U
CL4642Contig2	3.00027	Chitinase 1
CL4666Contig2	3.00027	Farnesylated protein 1	AT4G38580.1	2e-38	U
CL4694Contig2	3.00027	Putative genetic modifier
CL4843Contig2	3.00027	No Gene Ontology Hit	AT5G16250.1	6e-28		D
CL4852Contig2	3.00027	Putative peroxidase (Class III peroxidase 106 precursor) (EC 1.11.1.7)	AT4G11290.1	7e-27	D	D
CL4967Contig3	3.00027	No Gene Ontology Hit
CL5025Contig1	3.00027	Putative vesicle-associated membrane protein
CL5074Contig1	3.00027	No Gene Ontology Hit
CL5100Contig1	3.00027	No Gene Ontology Hit
CL518Contig8	3.00027	MutT/nudix-like
CL5190Contig1	3.00027	No Gene Ontology Hit
CL5211Contig1	3.00027	No Gene Ontology Hit
CL5211Contig2	3.00027	No Gene Ontology Hit
CL5253Contig1	3.00027	WRKY transcription factor 65
CL5262Contig1	3.00027	Glucan endo-1,3-beta-D-glucosidase (EC 3.2.1.39)
CL5304Contig2	3.00027	No Gene Ontology Hit
CL5442Contig1	3.00027	Putative hydroxyanthranilate hydroxycinnamoyltransferase	AT3G48720.1	7e-60	U	D
CL5442Contig2	3.00027	N-hydroxycinnamoyl/benzoyltransferase-like protein	AT3G48720.1	4e-36	U	D
CL5591Contig1	3.00027	Hypothetical protein OSJNBa0034B05.21
CL5794Contig1	3.00027	Hypothetical protein OSJNBa0089K24.31
CL5839Contig2	3.00027	Putative 6-phosphogluconolactonase	AT5G24410.1	3e-36	U	D
CL5851Contig2	3.00027	GIGANTEA protein	AT1G22770.1	9e-68	U	U
CL5853Contig1	3.00027	No Gene Ontology Hit
CL5853Contig2	3.00027	No Gene Ontology Hit
CL591Contig5	3.00027	Arabinoxylan arabinofuranohydrolase isoenzyme AXAH-I	AT3G10740.1	4e-67	D
CL5974Contig2	3.00027	No Gene Ontology Hit	AT3G61060.1	3e-29	D	U
CL5991Contig2	3.00027	No Gene Ontology Hit
CL599Contig2	3.00027	Contains similarity to chromaffin granule ATPase II homolog	AT1G68710.1	2e-36		U
CL6014Contig1	3.00027	Putative anthranilate N-benzoyltransferase
CL6063Contig1	3.00027	ESTs C22369(C12239) (Calcium-dependent protein kinase)	AT5G04870.1	7e-57	U	U
CL6103Contig1	3.00027	Putative adenosine kinase	AT4G27600.1	4e-58	D	D
CL6179Contig2	3.00027	No Gene Ontology Hit
CL6191Contig2	3.00027	No Gene Ontology Hit
CL6193Contig2	3.00027	Putative equilibrative nucleoside transporter ENT8 splice variant
CL619Contig4	3.00027	WSI76 protein induced by water stress	AT1G09350.1	1e-83	U	U
CL6321Contig1	3.00027	Hypothetical protein	AT5G22500.1	9e-46	D
CL6321Contig2	3.00027	Hypothetical protein	AT5G22500.1	1e-45	D
CL6378Contig2	3.00027	Transferase-like
CL6397Contig1	3.00027	9-cis-epoxycarotenoid dioxygenase 1
CL6445Contig2	3.00027	Putative inositol 1,3,4-trisphosphate 5/6-kinase
CL6482Contig1	3.00027	Putative centromere/microtubule binding protein
CL6558Contig2	3.00027	Putative serine/threonine protein kinase	AT4G14580.1	1e-77	U	U
CL6679Contig1	3.00027	No Gene Ontology Hit
CL6765Contig2	3.00027	Hypothetical protein P0452F10.6 (Hypothetical protein P0443E07.35)
CL6808Contig1	3.00027	Putative NPK1-related protein kinase	AT1G05100.1	9e-45	U	U
CL6832Contig1	3.00027	Receptor kinase-like protein	AT3G46290.1	3e-33	U	U
CL6877Contig1	3.00027	Zinc finger, C3HC4 type (RING finger) containing protein	AT1G06770.1	3e-53		U
CL6929Contig2	3.00027	Putative hydrolase	AT2G26740.1	5e-69	D	U
CL6Contig73	3.00027	Putative peroxidase (Class III peroxidase 11 precursor) (EC 1.11.1.7)
CL6Contig75	3.00027	Putative peroxidase	AT4G11290.1	1e-29	D	D
CL7011Contig1	3.00027	No Gene Ontology Hit
CL7024Contig2	3.00027	No Gene Ontology Hit
CL7037Contig1	3.00027	OSJNBa0076N16.24 protein (OJ990528_30.3 protein)
CL7041Contig2	3.00027	No Gene Ontology Hit
CL7064Contig1	3.00027	OSJNBa0016N04.14 protein (OSJNBb0042I07.2 protein)	AT4G21410.1	3e-37	D	U
CL7105Contig1	3.00027	Receptor protein kinase-like protein
CL7164Contig1	3.00027	Putative peroxidase (Class III peroxidase 75 precursor) (EC 1.11.1.7)	AT4G11290.1	6e-47	D	D
CL7278Contig1	3.00027	Putative Cys2/His2 zinc-finger protein (Zinc finger protein ZFP14)
CL7284Contig1	3.00027	No Gene Ontology Hit
CL7333Contig1	3.00027	Putative N7 protein
CL737Contig4	3.00027	No Gene Ontology Hit
CL7383Contig2	3.00027	No Gene Ontology Hit
CL7448Contig1	3.00027	Putative phosphatase, orphan 1	AT1G73010.1	1e-69	U	U
CL7457Contig2	3.00027	No Gene Ontology Hit
CL7480Contig2	3.00027	No Gene Ontology Hit
CL7490Contig1	3.00027	Putative amino acid transporter	AT5G49630.1	3e-58	D	U
CL7506Contig1	3.00027	Kinesin (Centromere protein) like heavy chain-like protein
CL7583Contig1	3.00027	OSJNBa0039K24.25 protein
CL7613Contig1	3.00027	OSJNBb0060E08.11 protein	AT3G47860.1	1e-111		U
CL7691Contig1	3.00027	No Gene Ontology Hit
CL7719Contig2	3.00027	Putative zinc protease	AT2G41790.1	2e-88		U
CL7776Contig1	3.00027	No Gene Ontology Hit
CL787Contig5	3.00027	Sucrose:sucrose 1-fructosytransferase (Sucrose:sucrose 1-fructosyltransferase)	AT1G62660.1	2e-81	D
CL7897Contig1	3.00027	Telomere binding protein-1
CL7900Contig1	3.00027	No Gene Ontology Hit
CL7992Contig1	3.00027	Putative beta-glucosidase	AT4G27830.1	2e-64	U	U
CL8013Contig1	3.00027	No Gene Ontology Hit
CL8050Contig1	3.00027	Putative subtilisin-like serine protease	AT5G59810.1	6e-34	U	U
CL8072Contig1	3.00027	Putative leucine-rich repeat transmembrane protein kinase 1	AT5G45840.1	7e-73	D	U
CL807Contig6	3.00027	Putative diphosphonucleotide phosphatase	AT1G13750.1	2e-53		U
CL8111Contig1	3.00027	No Gene Ontology Hit
CL8232Contig1	3.00027	No Gene Ontology Hit
CL8286Contig1	3.00027	No Gene Ontology Hit
CL8317Contig1	3.00027	OSJNBa0084K11.5 protein	AT3G53220.1	2e-41	D
CL8372Contig1	3.00027	Hypothetical protein OSJNBb0050N02.6
CL8449Contig1	3.00027	Putative beta-ketoacyl-CoA synthase	AT2G26250.1	7e-43	U	D
CL8502Contig1	3.00027	F15H18.4	AT2G42670.1	2e-65	D	U
CL8519Contig1	3.00027	No Gene Ontology Hit
CL8557Contig1	3.00027	No Gene Ontology Hit
CL8559Contig1	3.00027	Iron regulated transporter-like protein (Putative zinc transporter OsZIP2)
CL856Contig3	3.00027	No Gene Ontology Hit
CL8749Contig1	3.00027	No Gene Ontology Hit
CL8754Contig1	3.00027	No Gene Ontology Hit
CL8799Contig1	3.00027	Calcium-binding EF-hand family protein-like
CL8835Contig1	3.00027	Putative disease resistance response protein
CL8881Contig1	3.00027	No Gene Ontology Hit
CL8891Contig1	3.00027	Putative dihydrodipicolinate reductase-like protein
CL8898Contig1	3.00027	Receptor-like protein CLAVATA2	AT4G28490.1	3e-37	U	U
CL8915Contig1	3.00027	No Gene Ontology Hit	AT5G51550.1	7e-68		D
CL8930Contig1	3.00027	Putative ankyrin-kinase	AT2G43850.2	7e-39	U	U
CL8999Contig1	3.00027	No Gene Ontology Hit
CL9068Contig1	3.00027	No Gene Ontology Hit
CL911Contig5	3.00027	No Gene Ontology Hit
CL9127Contig1	3.00027	Putative CBF3-like protein
CL9149Contig1	3.00027	OSJNBa0084K01.16 protein (Hypothetical protein OJ1393_A07.3)
CL9170Contig1	3.00027	No Gene Ontology Hit	AT4G33470.1	5e-42	D
CL9218Contig1	3.00027	No Gene Ontology Hit
CL9255Contig1	3.00027	No Gene Ontology Hit
CL9292Contig1	3.00027	Putative cysteine proteinase
CL9313Contig1	3.00027	No Gene Ontology Hit
CL93Contig11	3.00027	Putative legumain precursor	AT1G62710.1	2e-94	U	U
CL93Contig6	3.00027	Putative legumain precursor	AT1G62710.1	3e-49	U	U
CL9522Contig1	3.00027	No Gene Ontology Hit
CL9537Contig1	3.00027	No Gene Ontology Hit
CL953Contig4	3.00027	Putative acyl-CoA oxidase	AT4G16760.1	3e-32		U
CL9643Contig1	3.00027	Putative neutral invertase	AT3G06500.1	1e-104	D	U
CL9645Contig1	3.00027	Hypothetical protein OSJNBa0013J21.20
CL9660Contig1	3.00027	No Gene Ontology Hit	AT3G13300.2	2e-46		U
CL9668Contig1	3.00027	No Gene Ontology Hit
CL9671Contig1	3.00027	No Gene Ontology Hit
CL9672Contig1	3.00027	Putative bacterial blight-resistance protein Xa1
CL9679Contig1	3.00027	Putative amino acid transporter
CL9729Contig1	3.00027	No Gene Ontology Hit
CL9738Contig1	3.00027	No Gene Ontology Hit
CL9757Contig1	3.00027	Putative ripening regulated protein DDTFR18	AT4G25640.1	2e-56	U	U
CL9778Contig1	3.00027	Putative cytochrome P450
CL9795Contig1	3.00027	Cytochrome P450	AT2G27690.1	3e-90	D
CL9817Contig1	3.00027	No Gene Ontology Hit
CL9830Contig1	3.00027	No Gene Ontology Hit
CL9871Contig1	3.00027	Putative RAN binding protein
CL9872Contig1	3.00027	Hypothetical protein OSJNBb0092G21.12 (Hypothetical protein P0605G01.2)
CL9880Contig1	3.00027	No Gene Ontology Hit
CL9899Contig1	3.00027	No Gene Ontology Hit
CL9924Contig1	3.00027	No Gene Ontology Hit
CL995Contig4	3.00027	No Gene Ontology Hit
CL9963Contig1	3.00027	EVI-5 homolog	AT5G15930.1	1e-113	D
CL9965Contig1	3.00027	No Gene Ontology Hit
CL9973Contig1	3.00027	Hypothetical protein P0036D10.3 (Putative P-type transporting ATPase)	AT1G68710.1	1e-109		U
CL9975Contig1	3.00027	PhnO protein
CL9990Contig1	3.00027	Putative alcohol dehydrogenase	AT1G77120.1	7e-29	U	U
CL9994Contig1	3.00027	No Gene Ontology Hit
CL9997Contig1	3.00027	No Gene Ontology Hit
