# Supplementary material for: Wheat EST resources for functional genomics of abiotic stress
Source: BMC Genomics. 2006 Jun 13;7:149. doi: 10.1186/1471-2164-7-149 (PMC1539019; doi:10.1186/1471-2164-7-149)
Supplement: Additional File 3 — Contigs containing at least three ESTs that are present only in the TaLT libraries of the FGAS dataset. [file 1471-2164-7-149-S3.xls]

## Sheet: Feuil1
Supplemental Table 3. Contigs containing at least three ESTs that are present only in the TaLT libraries of the FGAS dataset.
Contig name	Number of ESTs
CL525Contig1	64
CL542Contig1	63
CL805Contig1	44
CL1026Contig1	36
CL1173Contig1	33
CL90Contig5	31
CL1246Contig2	29
CL1122Contig2	27
CL7Contig29	25
CL1701Contig1	23
CL1726Contig1	23
CL1655Contig1	22
CL1776Contig1	22
CL1961Contig1	20
CL1506Contig2	19
CL2126Contig1	19
CL622Contig3	19
CL131Contig18	18
CL2193Contig1	17
CL1038Contig2	16
CL2202Contig2	15
CL2610Contig1	15
CL2634Contig1	15
CL2674Contig1	15
CL1496Contig1	14
CL1001Contig8	13
CL1650Contig3	13
CL2981Contig1	13
CL3071Contig1	13
CL3093Contig1	13
CL1029Contig2	12
CL2347Contig1	12
CL3163Contig1	12
CL3186Contig1	12
CL3300Contig1	12
CL3398Contig1	12
CL3401Contig1	12
CL1800Contig1	11
CL2393Contig3	11
CL2857Contig1	11
CL3473Contig1	11
CL3634Contig1	11
CL7Contig34	11
CL110Contig4	10
CL1986Contig1	10
CL3856Contig1	10
CL2813Contig3	9
CL3750Contig1	9
CL4346Contig1	9
CL90Contig3	9
CL1734Contig4	8
CL226Contig3	8
CL4162Contig1	8
CL4573Contig1	8
CL4594Contig1	8
CL4654Contig1	8
CL4703Contig1	8
CL4937Contig1	8
CL622Contig4	8
CL90Contig4	8
CL1038Contig3	7
CL4812Contig1	7
CL4821Contig1	7
CL4846Contig1	7
CL5112Contig1	7
CL5393Contig1	7
CL5491Contig1	7
CL5683Contig1	7
CL629Contig2	7
CL10Contig35	6
CL1804Contig2	6
CL4Contig25	6
CL5230Contig1	6
CL5725Contig1	6
CL5821Contig1	6
CL5833Contig1	6
CL589Contig3	6
CL5977Contig1	6
CL6059Contig1	6
CL6225Contig1	6
CL6515Contig1	6
CL6574Contig1	6
CL77Contig12	6
CL823Contig3	6
CL1296Contig1	5
CL1392Contig2	5
CL13Contig15	5
CL345Contig2	5
CL4432Contig2	5
CL5300Contig2	5
CL6813Contig1	5
CL6924Contig1	5
CL6960Contig1	5
CL7160Contig1	5
CL7261Contig1	5
CL7293Contig1	5
CL7305Contig1	5
CL732Contig2	5
CL7418Contig1	5
CL7483Contig1	5
CL7681Contig1	5
CL7698Contig1	5
CL7758Contig1	5
CL1034Contig5	4
CL1101Contig4	4
CL1496Contig3	4
CL1531Contig2	4
CL1681Contig2	4
CL1739Contig3	4
CL18Contig7	4
CL18Contig8	4
CL2012Contig2	4
CL2037Contig3	4
CL2221Contig1	4
CL2229Contig3	4
CL2305Contig1	4
CL3302Contig2	4
CL3669Contig2	4
CL36Contig7	4
CL3840Contig2	4
CL5462Contig1	4
CL6158Contig2	4
CL7225Contig1	4
CL7697Contig1	4
CL7876Contig1	4
CL799Contig9	4
CL8116Contig1	4
CL8407Contig1	4
CL8531Contig1	4
CL8552Contig1	4
CL8568Contig1	4
CL8589Contig1	4
CL8630Contig1	4
CL8660Contig1	4
CL8766Contig1	4
CL9066Contig1	4
CL9137Contig1	4
CL9246Contig1	4
CL9260Contig1	4
CL9543Contig1	4
CL9546Contig1	4
CL9Contig79	4
CL10018Contig1	3
CL10050Contig1	3
CL10081Contig1	3
CL10526Contig1	3
CL10660Contig1	3
CL10751Contig1	3
CL10767Contig1	3
CL1083Contig3	3
CL10863Contig1	3
CL10934Contig1	3
CL10939Contig1	3
CL10973Contig1	3
CL11049Contig1	3
CL11196Contig1	3
CL11250Contig1	3
CL11381Contig1	3
CL11502Contig1	3
CL11503Contig1	3
CL11511Contig1	3
CL11570Contig1	3
CL11607Contig1	3
CL11633Contig1	3
CL11641Contig1	3
CL11829Contig1	3
CL11946Contig1	3
CL12141Contig1	3
CL12182Contig1	3
CL12283Contig1	3
CL12310Contig1	3
CL12337Contig1	3
CL12374Contig1	3
CL12386Contig1	3
CL12461Contig1	3
CL12692Contig1	3
CL12711Contig1	3
CL131Contig12	3
CL131Contig15	3
CL1347Contig2	3
CL1402Contig2	3
CL1496Contig2	3
CL1598Contig1	3
CL1607Contig3	3
CL1688Contig3	3
CL1908Contig5	3
CL19Contig11	3
CL1Contig342	3
CL1Contig350	3
CL1Contig361	3
CL2045Contig1	3
CL2280Contig2	3
CL2470Contig2	3
CL2552Contig1	3
CL2620Contig3	3
CL2823Contig2	3
CL2857Contig2	3
CL2890Contig3	3
CL3033Contig2	3
CL3124Contig2	3
CL3285Contig2	3
CL3337Contig3	3
CL3624Contig3	3
CL39Contig5	3
CL4048Contig2	3
CL4808Contig2	3
CL4836Contig2	3
CL5090Contig2	3
CL5459Contig2	3
CL562Contig4	3
CL6042Contig1	3
CL617Contig3	3
CL6339Contig2	3
CL7310Contig1	3
CL7721Contig1	3
CL7904Contig1	3
CL8717Contig1	3
CL8993Contig1	3
CL9490Contig1	3
CL9666Contig1	3
CL9749Contig1	3
CL9788Contig1	3
CL9930Contig1	3
CL9981Contig1	3
CL9993Contig1	3
